# Supplementary material for: catena-Poly[[bis­(4-methyl­pyridine-κN)cobalt(II)]-di-μ-dicyanamido-κ2 N 1:N 5]
Source: Acta Crystallogr Sect E Struct Rep Online. 2013 Jan 9;69(Pt 2):m90. doi: 10.1107/S1600536812051252 (PMC3569189; doi:10.1107/S1600536812051252)
Supplement: Supplementary file 1 [file e-69-00m90-sup1.cif]

##############################################################################
#                                                                            #
# This CIF contains the data in a paper accepted for publication in          #
# Acta Crystallographica Section E. It conforms to the requirements of       #
# Notes for Authors for Acta Crystallographica Section E, and has been       #
# peer reviewed under the auspices of the IUCr Commission on Journals.       #
#                                                                            #
# Full details of the Crystallographic Information File format               #
# are given in the paper "The Crystallographic Information File (CIF):       #
# a New Standard Archive File for Crystallography" by S. R. Hall, F. H.      #
# Allen and I. D. Brown [Acta Cryst. (1991), A47, 655-685].                  #
#                                                                            #
# The current version of the core CIF dictionary is obtainable from          #
# ftp://ftp.iucr.org/pub/cif_core.dic.                                       #
#                                                                            #
# Software is freely available for graphical display of the structure(s)     #
# in this CIF. For information consult the CIF software page                 #
# http://www.iucr.org/resources/cif/software.                                #
#                                                                            #
# This file may be used for bona fide research purposes within the           #
# scientific community so long as proper attribution is given to the journal # 
# article from which it was obtained.                                        #
#                                                                            #
##############################################################################
data_I
_audit_creation_method     'SHELXTL (Sheldrick, 2008)'
_chemical_name_systematic
;
<i>catena</i>-Poly[[bis(4-methylpyridine-\k<i>N</i>)cobalt(II)]-
di-\m-dicyanamido-\k^2^<i>N</i>^1^:<i>N</i>^5^]
;
_chemical_name_common     ?
_chemical_formula_moiety     'C16 H14 Co N8'
_chemical_formula_sum     'C16 H14 Co N8'
_chemical_formula_iupac     '[Co (C2 N3)2 (C6 H7 N)2]'
_chemical_formula_weight     377.28
_chemical_melting_point     ?
_symmetry_cell_setting     monoclinic
_symmetry_space_group_name_H-M     'P 21/c'
_symmetry_space_group_name_Hall     '-P 2ybc'
loop_
    _symmetry_equiv_pos_as_xyz
    'x, y, z'
    '-x, y+1/2, -z+1/2'
    '-x, -y, -z'
    'x, -y-1/2, z-1/2'
_cell_length_a     9.3686(19)
_cell_length_b     13.080(3)
_cell_length_c     7.3048(15)
_cell_angle_alpha     90.00
_cell_angle_beta     106.86(3)
_cell_angle_gamma     90.00
_cell_volume     856.7(3)
_cell_formula_units_Z     2
_cell_measurement_reflns_used     3521
_cell_measurement_theta_min     3.1327
_cell_measurement_theta_max     28.7347
_cell_measurement_temperature     150(2)
_exptl_crystal_description     block
_exptl_crystal_colour     pink
_exptl_crystal_size_max     0.21
_exptl_crystal_size_mid     0.17
_exptl_crystal_size_min     0.15
_exptl_crystal_density_diffrn     1.463
_exptl_crystal_density_meas     ?
_exptl_crystal_density_method     'not measured'
_exptl_crystal_F_000     386
_exptl_absorpt_coefficient_mu     1.018
_exptl_absorpt_correction_type     multi-scan
_exptl_absorpt_process_details     '(CrystalClear; Rigaku, 2008)'
_exptl_absorpt_correction_T_min     0.8154
_exptl_absorpt_correction_T_max     1.0000
_exptl_special_details
;
;
_diffrn_ambient_temperature     150(2)
_diffrn_radiation_type     MoK\a
_diffrn_radiation_wavelength     0.71073
_diffrn_radiation_source     'fine-focus sealed tube'
_diffrn_radiation_monochromator     graphite
_diffrn_measurement_device_type     'Rigaku Saturn724+'
_diffrn_measurement_method     \w
_diffrn_detector_area_resol_mean     ?
_diffrn_reflns_number     4994
_diffrn_reflns_av_R_equivalents     0.0163
_diffrn_reflns_av_sigmaI/netI     0.0175
_diffrn_reflns_theta_min     3.30
_diffrn_reflns_theta_max     25.35
_diffrn_reflns_theta_full     25.35
_diffrn_measured_fraction_theta_max     0.987
_diffrn_measured_fraction_theta_full     0.987
_diffrn_reflns_limit_h_min     -10
_diffrn_reflns_limit_h_max     11
_diffrn_reflns_limit_k_min     -12
_diffrn_reflns_limit_k_max     15
_diffrn_reflns_limit_l_min     -8
_diffrn_reflns_limit_l_max     8
_diffrn_standards_number     0
_diffrn_standards_interval_count     ?
_diffrn_standards_interval_time     0
_diffrn_standards_decay_%     0
_refine_special_details
;
Refinement of <i>F</i>^2^ against ALL reflections. The weighted <i>R</i>-factor
<i>wR</i> and goodness of fit <i>S</i> are based on <i>F</i>^2^, conventional
<i>R</i>-factors <i>R</i> are based on <i>F</i>, with <i>F</i> set to zero for
negative <i>F</i>^2^. The threshold expression of <i>F</i>^2^ >
\s(<i>F</i>^2^) is used only for calculating <i>R</i>-factors(gt) <i>etc</i>.
and is not relevant to the choice of reflections for refinement.
<i>R</i>-factors based on <i>F</i>^2^ are statistically about twice as large
as those based on <i>F</i>, and <i>R</i>- factors based on ALL data will be
even larger.
;
_reflns_number_total     1549
_reflns_number_gt     1419
_reflns_threshold_expression     I>2sigma(I)
_refine_ls_structure_factor_coef     Fsqd
_refine_ls_matrix_type     full
_refine_ls_R_factor_all     0.0340
_refine_ls_R_factor_gt     0.0309
_refine_ls_wR_factor_gt     0.0834
_refine_ls_wR_factor_ref     0.0854
_refine_ls_goodness_of_fit_ref     1.070
_refine_ls_restrained_S_all     1.070
_refine_ls_number_reflns     1549
_refine_ls_number_parameters     115
_refine_ls_number_restraints     0
_refine_ls_hydrogen_treatment     constr
_refine_ls_weighting_scheme     calc
_refine_ls_weighting_details
         'calc w=1/[\s^2^(Fo^2^)+(0.0483P)^2^+0.6117P] where P=(Fo^2^+2Fc^2^)/3'
_atom_sites_solution_hydrogens     geom
_atom_sites_solution_primary     direct
_atom_sites_solution_secondary     difmap
_refine_ls_shift/su_max     0.000
_refine_ls_shift/su_mean     0.000
_refine_diff_density_max     0.941
_refine_diff_density_min     -0.260
_refine_ls_extinction_method     none
_refine_ls_extinction_coef     ?
loop_
    _atom_type_symbol
    _atom_type_description
    _atom_type_scat_dispersion_real
    _atom_type_scat_dispersion_imag
    _atom_type_scat_source
    'C' 'C' 0.0033 0.0016
                         'International Tables Vol C Tables 4.2.6.8 and 6.1.1.4'
    'H' 'H' 0.0000 0.0000
                         'International Tables Vol C Tables 4.2.6.8 and 6.1.1.4'
    'Co' 'Co' 0.3494 0.9721
                         'International Tables Vol C Tables 4.2.6.8 and 6.1.1.4'
    'N' 'N' 0.0061 0.0033
                         'International Tables Vol C Tables 4.2.6.8 and 6.1.1.4'
_computing_data_collection     'CrystalClear (Rigaku, 2008)'
_computing_cell_refinement     'CrystalClear (Rigaku, 2008)'
_computing_data_reduction     'CrystalClear (Rigaku, 2008)'
_computing_structure_solution     'SHELXTL (Sheldrick, 2008)'
_computing_structure_refinement     'SHELXTL (Sheldrick, 2008)'
_computing_molecular_graphics     'SHELXTL (Sheldrick, 2008)'
_computing_publication_material     'SHELXTL (Sheldrick, 2008)'
loop_
    _atom_site_type_symbol
    _atom_site_label
    _atom_site_fract_x
    _atom_site_fract_y
    _atom_site_fract_z
    _atom_site_U_iso_or_equiv
    _atom_site_adp_type
    _atom_site_calc_flag
    _atom_site_refinement_flags
    _atom_site_occupancy
    _atom_site_symmetry_multiplicity
    _atom_site_disorder_assembly
    _atom_site_disorder_group
    Co Co1 1.0000 0.0000 0.5000 0.01854(16) Uani d S 1 2 . .
    N N1 0.86523(19) -0.07208(14) 0.6510(3) 0.0262(4) Uani d . 1 1 . .
    N N2 0.87457(19) -0.07142(14) 1.2428(2) 0.0249(4) Uani d . 1 1 . .
    N N3 0.76592(19) -0.12944(15) 0.9113(2) 0.0275(4) Uani d . 1 1 . .
    N N4 0.85008(18) 0.12713(13) 0.4394(2) 0.0213(4) Uani d . 1 1 . .
    C C1 0.8228(2) -0.09665(15) 0.7775(3) 0.0203(4) Uani d . 1 1 . .
    C C2 0.8276(2) -0.09642(15) 1.0853(3) 0.0194(4) Uani d . 1 1 . .
    C C3 0.7023(2) 0.11338(17) 0.3732(3) 0.0274(5) Uani d . 1 1 . .
    H H3B 0.6656 0.0469 0.3562 0.033 Uiso calc R 1 1 . .
    C C4 0.6022(2) 0.19299(18) 0.3293(3) 0.0315(5) Uani d . 1 1 . .
    H H4A 0.5006 0.1796 0.2828 0.038 Uiso calc R 1 1 . .
    C C5 0.6525(2) 0.29340(17) 0.3544(3) 0.0287(5) Uani d . 1 1 . .
    C C6 0.5461(3) 0.3821(2) 0.3074(4) 0.0420(6) Uani d . 1 1 . .
    H H6A 0.4458 0.3570 0.2615 0.063 Uiso calc R 1 1 . .
    H H6B 0.5682 0.4235 0.2105 0.063 Uiso calc R 1 1 . .
    H H6C 0.5566 0.4225 0.4203 0.063 Uiso calc R 1 1 . .
    C C7 0.8053(2) 0.30713(17) 0.4229(3) 0.0301(5) Uani d . 1 1 . .
    H H7A 0.8448 0.3728 0.4420 0.036 Uiso calc R 1 1 . .
    C C8 0.8989(2) 0.22389(16) 0.4628(3) 0.0261(5) Uani d . 1 1 . .
    H H8A 1.0010 0.2353 0.5083 0.031 Uiso calc R 1 1 . .
loop_
    _atom_site_aniso_label
    _atom_site_aniso_U_11
    _atom_site_aniso_U_22
    _atom_site_aniso_U_33
    _atom_site_aniso_U_12
    _atom_site_aniso_U_13
    _atom_site_aniso_U_23
    Co1 0.0207(2) 0.0195(2) 0.0153(2) -0.00038(14) 0.00501(16) -0.00061(14)
    N1 0.0278(9) 0.0278(10) 0.0236(9) -0.0027(7) 0.0086(8) 0.0009(8)
    N2 0.0263(9) 0.0267(9) 0.0206(10) -0.0019(7) 0.0053(7) -0.0036(7)
    N3 0.0242(9) 0.0401(11) 0.0181(9) -0.0131(8) 0.0059(7) -0.0038(8)
    N4 0.0218(8) 0.0219(9) 0.0198(9) -0.0009(7) 0.0053(7) -0.0008(7)
    C1 0.0169(9) 0.0205(10) 0.0201(10) -0.0007(7) 0.0001(8) -0.0034(8)
    C2 0.0167(9) 0.0191(9) 0.0227(11) -0.0006(7) 0.0064(8) 0.0021(8)
    C3 0.0241(10) 0.0258(11) 0.0309(12) -0.0044(8) 0.0056(9) -0.0032(9)
    C4 0.0193(10) 0.0349(12) 0.0386(13) -0.0010(9) 0.0055(9) -0.0012(10)
    C5 0.0285(11) 0.0283(12) 0.0285(11) 0.0055(9) 0.0072(9) 0.0017(9)
    C6 0.0370(13) 0.0372(14) 0.0511(16) 0.0127(11) 0.0118(12) 0.0034(12)
    C7 0.0309(11) 0.0213(11) 0.0382(13) -0.0014(9) 0.0102(10) -0.0010(9)
    C8 0.0217(10) 0.0250(11) 0.0306(12) -0.0024(8) 0.0062(9) -0.0005(9)
_geom_special_details
;
All e.s.d.'s (except the e.s.d. in the dihedral angle between two l.s. planes)
are estimated using the full covariance matrix. The cell e.s.d.'s are taken
into account individually in the estimation of e.s.d.'s in distances, angles
and torsion angles; correlations between e.s.d.'s in cell parameters are only
used when they are defined by crystal symmetry. An approximate (isotropic)
treatment of cell e.s.d.'s is used for estimating e.s.d.'s involving l.s.
planes.
;
loop_
    _geom_bond_atom_site_label_1
    _geom_bond_atom_site_label_2
    _geom_bond_site_symmetry_2
    _geom_bond_distance
    _geom_bond_publ_flag
    Co1 N2 1_554 2.1219(18) ?
    Co1 N2 3_757 2.1219(18) ?
    Co1 N1 3_756 2.1229(18) ?
    Co1 N1 . 2.1229(18) ?
    Co1 N4 . 2.1385(17) ?
    Co1 N4 3_756 2.1385(17) ?
    N1 C1 . 1.152(3) ?
    N2 C2 . 1.153(3) ?
    N2 Co1 1_556 2.1219(18) ?
    N3 C2 . 1.308(3) ?
    N3 C1 . 1.314(3) ?
    N4 C8 . 1.340(3) ?
    N4 C3 . 1.340(3) ?
    C3 C4 . 1.376(3) ?
    C3 H3B . 0.9300 ?
    C4 C5 . 1.389(3) ?
    C4 H4A . 0.9300 ?
    C5 C7 . 1.384(3) ?
    C5 C6 . 1.503(3) ?
    C6 H6A . 0.9600 ?
    C6 H6B . 0.9600 ?
    C6 H6C . 0.9600 ?
    C7 C8 . 1.375(3) ?
    C7 H7A . 0.9300 ?
    C8 H8A . 0.9300 ?
loop_
    _geom_angle_atom_site_label_1
    _geom_angle_atom_site_label_2
    _geom_angle_atom_site_label_3
    _geom_angle_site_symmetry_1
    _geom_angle_site_symmetry_3
    _geom_angle
    _geom_angle_publ_flag
    N2 Co1 N2 1_554 3_757 180.00(7) ?
    N2 Co1 N1 1_554 3_756 89.76(7) ?
    N2 Co1 N1 3_757 3_756 90.24(7) ?
    N2 Co1 N1 1_554 . 90.24(7) ?
    N2 Co1 N1 3_757 . 89.76(7) ?
    N1 Co1 N1 3_756 . 180.00(9) ?
    N2 Co1 N4 1_554 . 89.84(7) ?
    N2 Co1 N4 3_757 . 90.16(7) ?
    N1 Co1 N4 3_756 . 90.06(7) ?
    N1 Co1 N4 . . 89.94(7) ?
    N2 Co1 N4 1_554 3_756 90.16(7) ?
    N2 Co1 N4 3_757 3_756 89.84(7) ?
    N1 Co1 N4 3_756 3_756 89.94(7) ?
    N1 Co1 N4 . 3_756 90.06(7) ?
    N4 Co1 N4 . 3_756 180.0 ?
    C1 N1 Co1 . . 159.33(16) ?
    C2 N2 Co1 . 1_556 163.96(16) ?
    C2 N3 C1 . . 117.09(17) ?
    C8 N4 C3 . . 116.84(18) ?
    C8 N4 Co1 . . 121.94(13) ?
    C3 N4 Co1 . . 121.22(14) ?
    N1 C1 N3 . . 175.1(2) ?
    N2 C2 N3 . . 175.1(2) ?
    N4 C3 C4 . . 123.1(2) ?
    N4 C3 H3B . . 118.5 ?
    C4 C3 H3B . . 118.5 ?
    C3 C4 C5 . . 120.2(2) ?
    C3 C4 H4A . . 119.9 ?
    C5 C4 H4A . . 119.9 ?
    C7 C5 C4 . . 116.5(2) ?
    C7 C5 C6 . . 122.0(2) ?
    C4 C5 C6 . . 121.5(2) ?
    C5 C6 H6A . . 109.5 ?
    C5 C6 H6B . . 109.5 ?
    H6A C6 H6B . . 109.5 ?
    C5 C6 H6C . . 109.5 ?
    H6A C6 H6C . . 109.5 ?
    H6B C6 H6C . . 109.5 ?
    C8 C7 C5 . . 120.2(2) ?
    C8 C7 H7A . . 119.9 ?
    C5 C7 H7A . . 119.9 ?
    N4 C8 C7 . . 123.2(2) ?
    N4 C8 H8A . . 118.4 ?
    C7 C8 H8A . . 118.4 ?
loop_
    _geom_hbond_atom_site_label_D
    _geom_hbond_atom_site_label_H
    _geom_hbond_atom_site_label_A
    _geom_hbond_site_symmetry_A
    _geom_hbond_distance_DH
    _geom_hbond_distance_HA
    _geom_hbond_distance_DA
    _geom_hbond_angle_DHA
    C4 H4A N3 3_656 0.93 2.57 3.487(3) 167.5
data_global
_journal_date_recd_electronic     2012-12-05
_journal_date_accepted     2012-12-19
_journal_name_full     'Acta Crystallographica, Section E'
_journal_year     2013
_journal_volume     69
_journal_issue      2
_journal_page_first     m90
_journal_page_last     m90
_journal_paper_category     QM
_journal_paper_doi     10.1107/S1600536812051252
_journal_coeditor_code     RZ5034
_publ_contact_author_name     'Professor C. Zhang'
_publ_contact_author_address
;
School of Chemical Engineering
Nanjing University of Science and Technology
200 Xiaolingwei, Nanjing 210094, Jiangsu
People's Republic of China
;
_publ_contact_author_email     'chizhang@mail.njust.edu.cn'
_publ_contact_author_fax     '+86 25 8431 5438'
_publ_contact_author_phone     '+86 25 8431 5943'
_publ_section_title
;\
<i>catena</i>-Poly[[bis(4-methylpyridine-\k<i>N</i>)cobalt(II)]-di-\m-\
dicyanamido-\k^2^<i>N</i>^1^:<i>N</i>^5^]
;
loop_
    _publ_author_name
    _publ_author_address
    'Wenjiang Huang'
;
Institute of Molecular Engineering and Advanced Materials,
School of Chemical Engineering
Nanjing University of Science and Technology
200 Xiaolingwei, Nanjing 210094, Jiangsu
People's Republic of China
;
    'Jinfang Zhang'
;
Institute of Science and Technology
Jiangsu University
301 Xuefu Road, Zhenjiang 212013
People's Republic of China
;
    'Chi Zhang'
;
Institute of Molecular Engineering and Advanced Materials,
School of Chemical Engineering
Nanjing University of Science and Technology
200 Xiaolingwei, Nanjing 210094, Jiangsu
People's Republic of China
;
