# Supplementary material for: catena-Poly[[bis­(4-methyl­pyridine-κN)cobalt(II)]-di-μ-dicyanamido-κ2 N 1:N 5]
Source: Acta Crystallogr Sect E Struct Rep Online. 2013 Jan 9;69(Pt 2):m90. doi: 10.1107/S1600536812051252 (PMC3569189; doi:10.1107/S1600536812051252)
Supplement: Supplementary file 2 [file e-69-00m90-Isup2.hkl]

# 
# h,k,l, Fc-squared, Fo-squared, sigma(Fo-squared) and status flag 
# 
data_I
_shelx_title ' s in P1                     New: P21/c' 
_shelx_refln_list_code          4 
_shelx_F_calc_maximum       80.62 
_exptl_crystal_F_000       385.86 
_reflns_d_resolution_high  0.8301 
 
loop_ 
 _symmetry_equiv_pos_as_xyz 
 'x, y, z' 
 '-x, y+1/2, -z+1/2' 
 '-x, -y, -z' 
 'x, -y-1/2, z-1/2' 
 
_cell_length_a     9.3686 
_cell_length_b    13.0800 
_cell_length_c     7.3048 
_cell_angle_alpha  90.000 
_cell_angle_beta  106.860 
_cell_angle_gamma  90.000 
 
_shelx_F_squared_multiplier     1.000 
 
loop_ 
 _refln_index_h 
 _refln_index_k 
 _refln_index_l 
 _refln_F_squared_calc 
 _refln_F_squared_meas 
 _refln_F_squared_sigma 
 _refln_observed_status 
   2   0   0       56.35       73.62      1.22 o 
   3   0   0     1595.48     1914.95      9.99 o 
   4   0   0      207.99      306.10      4.23 o 
   5   0   0     1381.74     1412.82      8.16 o 
   6   0   0     2193.26     2602.71     17.36 o 
   7   0   0     1587.06     1697.20     15.89 o 
   8   0   0      487.76      553.02      9.98 o 
   9   0   0      284.22      299.58     12.61 o 
  10   0   0      180.87      215.00     14.29 o 
   2   1   0     1860.17     1972.56     10.53 o 
   3   1   0     1288.72     1364.96      6.07 o 
   4   1   0       85.99      104.77      1.41 o 
   5   1   0       37.18       62.37      1.28 o 
   6   1   0        9.13        9.55      0.91 o 
   7   1   0        2.47        2.59      0.74 o 
   8   1   0       10.64       10.24      1.08 o 
   9   1   0       41.03       40.07      2.00 o 
  10   1   0        4.21        5.90      1.39 o 
   2   2   0     1580.45     1622.93      8.43 o 
   3   2   0      242.67      236.12      1.88 o 
   4   2   0     1296.37     1370.63      6.89 o 
   5   2   0      501.76      500.59      3.55 o 
   6   2   0     1259.48     1321.00      7.41 o 
   7   2   0     1603.35     1737.71      8.37 o 
   8   2   0      408.99      433.35      5.76 o 
   9   2   0      168.98      195.62      3.22 o 
  10   2   0       38.47       42.15      4.32 o 
   2   3   0     5023.47     5218.44     59.79 o 
   3   3   0      222.11      263.76      2.20 o 
   4   3   0      318.94      408.45      3.18 o 
   5   3   0      793.71      859.01      5.40 o 
   6   3   0       79.02       84.74      2.98 o 
   7   3   0      117.79      113.66      2.14 o 
   8   3   0       12.80       14.71      1.52 o 
   9   3   0        2.99        1.96      0.73 o 
  10   3   0        0.34        2.21      1.45 o 
   0   4   0     1602.59     1839.21     13.72 o 
   1   4   0     1703.31     1778.07      9.54 o 
   2   4   0     5790.43     5975.47     65.02 o 
   4   4   0      735.86      691.91      4.72 o 
   5   4   0      576.86      651.93      4.58 o 
   6   4   0      173.74      161.48      2.41 o 
   7   4   0       32.55       40.00      1.34 o 
   8   4   0      608.73      673.41     10.54 o 
   9   4   0      501.22      542.07     10.32 o 
  10   4   0      430.15      463.47     12.68 o 
   1   5   0      440.86      496.14      4.16 o 
   2   5   0      740.95      865.45     10.58 o 
   3   5   0      297.65      313.58      3.44 o 
   4   5   0      148.22      162.43      2.15 o 
   5   5   0      478.39      481.53      4.04 o 
   6   5   0      337.09      361.76      3.95 o 
   7   5   0       54.91       54.66      1.63 o 
   8   5   0      178.86      177.26      3.99 o 
   9   5   0       25.66       26.48      3.21 o 
  10   5   0        0.03        0.88      1.34 o 
   0   6   0       86.85      108.71      3.34 o 
   1   6   0       48.02       24.25      1.20 o 
   2   6   0     1699.20     1878.40     12.28 o 
   3   6   0     3430.48     3728.11     18.08 o 
   4   6   0     2629.43     2853.55     13.80 o 
   5   6   0     1520.93     1640.65      9.50 o 
   6   6   0      186.23      201.14      2.68 o 
   7   6   0       23.22       31.15      2.43 o 
   8   6   0      247.26      265.67      6.12 o 
   9   6   0      214.93      229.85      9.23 o 
   1   7   0      270.17      326.47      4.00 o 
   2   7   0       46.68       33.33      1.98 o 
   3   7   0       98.36      104.85      2.48 o 
   4   7   0      310.64      358.40      3.98 o 
   5   7   0       55.89       59.54      2.27 o 
   6   7   0      563.60      607.61      6.16 o 
   7   7   0        3.73        3.73      0.68 o 
   8   7   0        3.00        3.78      0.94 o 
   9   7   0       15.75       17.40      4.94 o 
   0   8   0      903.99     1040.60     10.68 o 
   1   8   0      782.43      798.83      7.29 o 
   2   8   0      558.01      617.22      5.92 o 
   3   8   0      706.19      687.15      6.76 o 
   4   8   0     2100.38     2263.37     37.49 o 
   5   8   0      291.70      314.75      3.70 o 
   6   8   0      341.18      391.51      9.83 o 
   7   8   0      434.28      455.63     12.88 o 
   8   8   0       93.04      111.24      4.98 o 
   9   8   0      145.37      152.77      6.51 o 
   1   9   0       33.38       45.13      2.13 o 
   2   9   0     1031.26     1063.46      9.22 o 
   3   9   0      112.20      116.03      3.15 o 
   4   9   0       18.94       20.00      1.87 o 
   5   9   0      272.81      285.06      4.79 o 
   6   9   0      414.73      414.79      5.25 o 
   7   9   0       54.26       44.11      5.86 o 
   8   9   0       90.17       89.12      6.42 o 
   0  10   0     2826.06     3113.24     28.78 o 
   1  10   0      379.82      422.72      6.61 o 
   2  10   0      165.66      175.93      3.76 o 
   3  10   0      329.99      338.93      6.44 o 
   4  10   0      214.47      258.21      5.99 o 
   5  10   0      849.09      879.09      9.43 o 
   6  10   0      631.45      639.21     12.43 o 
   7  10   0      205.72      222.40      7.11 o 
   8  10   0        4.27        4.67      2.56 o 
   1  11   0      494.41      541.89      9.27 o 
   2  11   0        8.68        7.81      1.61 o 
   3  11   0      193.17      184.96      5.17 o 
   4  11   0        0.04        2.14      1.43 o 
   5  11   0      107.45       91.32      2.89 o 
   6  11   0      126.65      142.22      4.31 o 
   7  11   0        0.03        1.26      1.76 o 
   0  12   0       39.29       32.93      9.11 o 
   1  12   0      799.02      911.84     14.01 o 
   2  12   0      518.41      566.14     10.51 o 
   3  12   0      130.78      159.41      5.03 o 
   4  12   0      181.36      193.76      5.73 o 
   5  12   0      255.54      286.61      6.34 o 
   6  12   0      235.11      234.72      6.52 o 
   7  12   0      229.73      219.02      9.41 o 
   1  13   0       90.48       90.12      5.64 o 
   2  13   0       31.96       28.18      3.52 o 
   3  13   0       18.79       20.51      4.43 o 
   4  13   0       34.96       28.59      3.78 o 
   5  13   0      132.79      136.86      4.54 o 
   6  13   0        2.96        1.93      2.24 o 
   0  14   0      341.14      373.78     12.31 o 
   1  14   0      485.35      572.07     11.70 o 
   2  14   0      315.12      355.76      8.86 o 
   3  14   0      149.76      170.52      6.74 o 
   4  14   0       13.09       16.24      2.38 o 
   1  15   0       83.26       84.78      4.86 o 
   2  15   0       10.28        7.41      2.54 o 
   3  15   0        0.19        0.89      1.65 o 
 -11   1   1      119.06      106.99     11.67 o 
 -10   1   1      302.00      310.18     10.87 o 
  -9   1   1      159.56      164.29      3.18 o 
  -8   1   1     1111.15     1084.91      7.50 o 
  -7   1   1      947.91      956.42      7.16 o 
  -6   1   1      625.87      546.79      4.29 o 
  -5   1   1       21.41       14.64      0.74 o 
  -4   1   1     1518.15     1464.07      5.92 o 
  -3   1   1     3512.81     3398.43     18.08 o 
  -2   1   1     3327.45     3222.58     29.37 o 
   0   1   1     2304.50     2150.02     19.94 o 
   1   1   1     3775.86     3600.24     33.65 o 
   2   1   1     2911.00     2723.77     10.42 o 
   3   1   1     1939.20     1818.33      7.79 o 
   4   1   1        3.49        9.24      0.87 o 
   5   1   1      500.47      446.47      3.37 o 
   6   1   1     1170.04     1192.87      7.62 o 
   7   1   1     1607.89     1594.81     10.64 o 
   8   1   1      300.29      304.22      4.44 o 
   9   1   1      245.91      262.63      4.75 o 
  10   1   1      152.27      141.57      4.86 o 
 -11   2   1        6.05        5.41      3.37 o 
 -10   2   1       53.43       46.32      3.12 o 
  -9   2   1       84.76       72.61      2.42 o 
  -8   2   1       55.47       50.86      1.17 o 
  -7   2   1       40.15       39.29      1.16 o 
  -6   2   1        3.53        6.21      0.66 o 
  -5   2   1       68.38       75.68      1.61 o 
  -4   2   1       31.46       28.22      1.05 o 
  -3   2   1      369.40      369.49      2.87 o 
  -1   2   1      901.87      883.39      4.94 o 
   0   2   1      296.04      296.77      3.70 o 
   1   2   1     3671.08     3511.76     84.18 o 
   2   2   1      194.85      211.90      1.97 o 
   3   2   1       99.88       84.68      1.45 o 
   4   2   1       13.84       17.44      1.10 o 
   5   2   1        1.34        2.42      0.66 o 
   6   2   1        2.94        4.01      0.81 o 
   7   2   1        4.01        5.54      0.86 o 
   8   2   1      103.60       83.18      2.20 o 
   9   2   1       90.99       80.17      3.29 o 
  10   2   1        5.01        6.92      1.93 o 
 -10   3   1      142.74      140.17      5.20 o 
  -9   3   1      716.66      675.68     16.85 o 
  -8   3   1       13.28       13.14      1.24 o 
  -7   3   1      319.96      325.58      3.63 o 
  -6   3   1     1188.54     1187.53      9.09 o 
  -5   3   1     2507.15     2457.45     13.47 o 
  -4   3   1     2397.91     2404.66     16.69 o 
  -3   3   1      443.79      376.42      2.80 o 
  -2   3   1      735.88      663.13      5.74 o 
  -1   3   1     2500.27     2377.34     21.39 o 
   0   3   1     3280.79     2977.78     82.38 o 
   1   3   1      970.99      857.87     12.69 o 
   2   3   1      332.63      271.59      3.84 o 
   3   3   1     1787.83     1715.77      8.83 o 
   4   3   1     2720.57     2707.73     12.29 o 
   5   3   1     1419.83     1368.42      7.71 o 
   6   3   1      551.72      547.34      5.51 o 
   7   3   1       12.62       12.30      1.20 o 
   8   3   1      691.65      668.97     11.08 o 
   9   3   1      264.47      252.02      6.61 o 
  10   3   1       68.84       74.91      5.23 o 
 -10   4   1        0.62        0.68      1.45 o 
  -9   4   1       13.76       13.15      2.40 o 
  -8   4   1       31.89       30.50      2.05 o 
  -7   4   1      457.89      457.90      5.21 o 
  -6   4   1       26.52       30.51      2.23 o 
  -5   4   1       33.30       25.08      0.90 o 
  -4   4   1      106.80      120.95      1.46 o 
  -3   4   1      741.07      752.47      6.28 o 
  -2   4   1      344.17      346.93      6.31 o 
  -1   4   1       17.66       17.18      0.89 o 
   0   4   1        0.17        0.59      1.05 o 
   1   4   1      353.01      362.22      3.17 o 
   2   4   1      644.29      674.15      4.71 o 
   3   4   1      268.34      286.08      2.90 o 
   4   4   1        0.11        1.51      0.67 o 
   5   4   1       22.42       18.20      1.46 o 
   6   4   1      525.58      510.65      4.27 o 
   7   4   1       90.74       88.21      2.43 o 
   8   4   1       44.10       40.29      3.06 o 
   9   4   1        6.75        7.99      1.95 o 
  10   4   1       77.62       73.88      7.40 o 
 -10   5   1      171.90      184.08      7.97 o 
  -9   5   1      209.87      213.97      8.61 o 
  -8   5   1      520.39      516.42     10.36 o 
  -7   5   1      180.06      175.16      3.82 o 
  -6   5   1      197.35      208.95      2.61 o 
  -5   5   1     2368.97     2275.54     10.63 o 
  -4   5   1      270.95      258.22      2.31 o 
  -3   5   1     1747.84     1650.52     10.55 o 
  -2   5   1     2270.77     2326.57     12.36 o 
  -1   5   1     1292.57     1200.99      7.49 o 
   0   5   1     1654.58     1569.86      9.35 o 
   1   5   1     1717.77     1727.58     10.16 o 
   2   5   1     2785.70     2799.03     15.29 o 
   3   5   1      248.78      239.53      4.20 o 
   4   5   1     2759.04     2735.07     13.65 o 
   5   5   1      387.81      380.28      3.96 o 
   6   5   1       62.35       62.08      1.80 o 
   7   5   1      452.51      443.25      7.82 o 
   8   5   1      243.64      248.23      5.21 o 
   9   5   1      195.25      206.39     15.86 o 
 -10   6   1        4.84        3.73      1.60 o 
  -9   6   1        8.18       10.11      2.71 o 
  -8   6   1       29.67       27.97      3.37 o 
  -7   6   1      189.69      185.97      4.20 o 
  -6   6   1       36.19       29.62      1.38 o 
  -5   6   1       89.91      101.31      1.91 o 
  -4   6   1      150.24      140.13      2.24 o 
  -3   6   1      698.50      772.47      6.39 o 
  -2   6   1     1894.93     2063.52     13.04 o 
  -1   6   1      495.93      515.95      4.95 o 
   0   6   1      195.33      213.33      3.64 o 
   1   6   1     2578.56     2706.11     19.40 o 
   2   6   1      247.45      261.29     13.55 o 
   3   6   1      304.81      289.21      3.35 o 
   4   6   1       82.34       95.94      1.96 o 
   5   6   1      165.09      145.01      2.77 o 
   6   6   1      134.73      127.77      2.74 o 
   7   6   1       38.99       36.85      2.31 o 
   8   6   1       15.09       17.29      2.60 o 
   9   6   1       27.42       24.44      3.33 o 
  -9   7   1       46.38       63.06      4.66 o 
  -8   7   1      109.52      109.86      4.43 o 
  -7   7   1      946.81      930.00      9.20 o 
  -6   7   1     1691.21     1661.54     15.12 o 
  -5   7   1      420.64      404.79      4.21 o 
  -4   7   1      691.35      696.27      6.00 o 
  -3   7   1      673.59      595.00      5.14 o 
  -2   7   1      537.52      450.25      4.35 o 
  -1   7   1     1051.61     1024.05      7.00 o 
   0   7   1      953.98      916.08      7.78 o 
   1   7   1      602.78      516.01      4.88 o 
   2   7   1      670.35      560.10      7.65 o 
   3   7   1     1063.57     1074.69      8.58 o 
   4   7   1      465.68      448.38      5.18 o 
   5   7   1     1521.34     1478.42     11.38 o 
   6   7   1     1108.09     1070.29     13.84 o 
   7   7   1      102.86       95.62      2.93 o 
   8   7   1       29.19       32.55      3.01 o 
   9   7   1       34.58       29.36      3.84 o 
  -9   8   1        0.31        2.38      1.68 o 
  -8   8   1       25.41       20.70      3.02 o 
  -7   8   1       18.86       19.28      1.10 o 
  -6   8   1       12.12        9.23      1.18 o 
  -5   8   1        0.00        1.05      0.92 o 
  -4   8   1        0.06        1.33      0.99 o 
  -3   8   1       32.13       40.47      2.34 o 
  -2   8   1      167.53      159.41      2.90 o 
  -1   8   1        0.03        0.79      1.15 o 
   0   8   1        1.09        1.27      0.90 o 
   1   8   1       95.48       90.49      2.49 o 
   2   8   1       47.10       52.70      2.56 o 
   3   8   1        0.15        1.56      1.03 o 
   4   8   1        5.93        4.00      1.00 o 
   5   8   1        1.40        0.85      0.78 o 
   6   8   1       24.47       23.68      1.74 o 
   7   8   1        7.71        6.57      1.48 o 
   8   8   1        1.64        4.07      1.62 o 
  -9   9   1       96.09       77.32      5.45 o 
  -8   9   1      387.68      374.65      9.93 o 
  -7   9   1      344.25      303.03      5.83 o 
  -6   9   1      151.78      143.14      2.84 o 
  -5   9   1       68.68       74.24      2.11 o 
  -4   9   1      700.83      672.22      9.31 o 
  -3   9   1      536.14      570.34      7.47 o 
  -2   9   1     1094.48     1068.23     15.49 o 
  -1   9   1     1005.68      997.92      8.90 o 
   0   9   1      801.51      786.44     11.68 o 
   1   9   1     1293.41     1264.80     10.46 o 
   2   9   1      563.85      584.42      6.98 o 
   3   9   1      937.33      928.02      7.29 o 
   4   9   1      140.77      145.46      3.43 o 
   5   9   1      139.76      143.93      2.95 o 
   6   9   1      285.16      257.47      5.44 o 
   7   9   1      347.59      351.12      6.60 o 
   8   9   1       64.24       56.75      5.11 o 
  -8  10   1        1.21        3.91      1.91 o 
  -7  10   1       37.19       31.23      3.69 o 
  -6  10   1       26.98       17.67      1.62 o 
  -5  10   1        0.73        0.74      1.17 o 
  -4  10   1        0.10        1.33      1.24 o 
  -3  10   1        0.33        0.67      1.30 o 
  -2  10   1      727.83      763.28      8.06 o 
  -1  10   1       65.49       59.86      3.19 o 
   0  10   1       18.62       17.67      1.80 o 
   1  10   1      784.39      784.32     14.92 o 
   2  10   1       55.72       41.38      2.29 o 
   3  10   1        2.04        2.06      1.37 o 
   4  10   1        0.22        1.17      1.03 o 
   5  10   1       53.38       39.19      2.92 o 
   6  10   1       60.31       46.46      2.90 o 
   7  10   1        6.00        4.39      1.65 o 
  -8  11   1      253.79      247.23      8.65 o 
  -7  11   1       35.48       36.71      4.96 o 
  -6  11   1       78.53       72.05      4.01 o 
  -5  11   1      501.72      476.17     11.15 o 
  -4  11   1      831.68      770.17     12.18 o 
  -3  11   1     1043.68      989.39     28.08 o 
  -2  11   1      238.68      234.86      8.02 o 
  -1  11   1       75.63       70.33      4.29 o 
   0  11   1      103.38      100.62      4.63 o 
   1  11   1      147.33      143.26      4.71 o 
   2  11   1      927.03      900.59     19.36 o 
   3  11   1      833.83      779.43     10.34 o 
   4  11   1      605.44      580.72     12.12 o 
   5  11   1      146.08      146.09      5.27 o 
   6  11   1       33.83       34.80      7.15 o 
   7  11   1      205.16      200.87      8.45 o 
  -7  12   1        0.05        1.53      2.01 o 
  -6  12   1        1.57        1.00      1.25 o 
  -5  12   1        7.49        7.87      1.66 o 
  -4  12   1        4.55        3.95      1.18 o 
  -3  12   1       19.93       18.50      2.75 o 
  -2  12   1       12.95       18.29      3.70 o 
  -1  12   1        4.63        5.61      1.73 o 
   0  12   1        7.49        7.54      1.76 o 
   1  12   1        2.93        4.47      2.77 o 
   2  12   1       21.34       19.82      3.36 o 
   3  12   1        4.99        9.51      2.30 o 
   4  12   1        4.70        4.47      1.31 o 
   5  12   1       14.06       14.62      2.56 o 
   6  12   1        5.91        9.00      2.54 o 
  -6  13   1      108.94      104.18      5.59 o 
  -5  13   1      280.21      272.29      7.98 o 
  -4  13   1      134.91      134.68      5.01 o 
  -3  13   1      112.77      123.05      4.83 o 
  -2  13   1      401.65      401.47     12.68 o 
  -1  13   1      489.33      498.96     13.13 o 
   0  13   1      532.61      527.97     21.90 o 
   1  13   1      459.60      456.55      9.95 o 
   2  13   1      144.94      156.31      5.31 o 
   3  13   1       78.30       83.64      3.41 o 
   4  13   1      264.31      255.37      6.74 o 
   5  13   1      113.59      105.25      4.59 o 
  -5  14   1        1.19        0.48      1.29 o 
  -4  14   1        9.39        3.22      1.46 o 
  -3  14   1       20.30       19.38      3.07 o 
  -2  14   1        5.57        4.03      2.01 o 
  -1  14   1        0.99        1.91      1.86 o 
   0  14   1        0.61        3.04      2.37 o 
   1  14   1        3.10        2.23      2.26 o 
   2  14   1       24.52       20.13      3.26 o 
   3  14   1        3.16        2.27      1.61 o 
   4  14   1        1.01        0.99      1.22 o 
  -3  15   1      112.73      119.51      5.48 o 
  -2  15   1      253.29      254.50      8.43 o 
  -1  15   1      202.98      182.62      7.26 o 
   0  15   1      184.21      177.83      7.11 o 
   1  15   1      255.10      253.87     15.65 o 
   2  15   1      144.55      151.61      7.95 o 
 -11   0   2      278.00      253.06     11.52 o 
 -10   0   2      294.92      263.75      9.83 o 
  -9   0   2      181.45      171.36      3.70 o 
  -8   0   2      140.14      142.70      3.17 o 
  -7   0   2      327.25      327.60      4.15 o 
  -6   0   2     1284.37     1267.12      9.23 o 
  -5   0   2     2299.36     2184.25     14.74 o 
  -4   0   2     2441.32     2469.81     17.43 o 
  -3   0   2     1193.74     1095.47      8.62 o 
  -2   0   2      319.18      370.39      4.12 o 
   0   0   2      986.66      857.28      8.21 o 
   1   0   2      142.35       94.77      2.24 o 
   2   0   2     2797.25     2826.87     15.44 o 
   3   0   2     1924.64     1766.31     12.35 o 
   4   0   2     1887.67     1848.82     18.38 o 
   5   0   2      482.92      465.70      6.28 o 
   6   0   2      233.44      235.73      4.85 o 
   7   0   2      195.08      202.02      5.58 o 
   8   0   2      468.33      461.28      9.36 o 
   9   0   2      333.73      322.52      9.19 o 
 -11   1   2        0.18        0.81      1.57 o 
 -10   1   2        8.03        8.11      2.09 o 
  -9   1   2        3.91        2.78      0.60 o 
  -8   1   2       22.72       19.65      1.31 o 
  -7   1   2       70.33       64.98      1.88 o 
  -6   1   2      692.39      752.69      4.63 o 
  -5   1   2      262.18      278.99      2.01 o 
  -4   1   2     1222.66     1296.76      6.89 o 
  -3   1   2      400.07      381.64      2.78 o 
  -1   1   2      886.28      778.96      7.04 o 
   0   1   2     6499.47     6310.27     67.95 o 
   1   1   2      190.63      178.24      1.91 o 
   2   1   2     1848.10     1959.56      9.42 o 
   3   1   2        3.32        2.22      0.60 o 
   4   1   2      805.87      872.27      5.24 o 
   5   1   2      251.82      242.37      2.80 o 
   6   1   2       12.00       11.00      1.22 o 
   7   1   2       34.21       29.13      2.99 o 
   8   1   2        7.43        9.14      1.55 o 
   9   1   2       25.23       26.47      2.38 o 
 -11   2   2       75.64       77.56      5.30 o 
 -10   2   2      108.26      113.65      5.04 o 
  -9   2   2       97.98       93.29      3.08 o 
  -8   2   2      411.36      423.40      5.11 o 
  -7   2   2      599.47      567.05      6.41 o 
  -6   2   2      593.98      564.47      4.98 o 
  -5   2   2     3494.67     3522.49     29.75 o 
  -4   2   2     3344.58     3372.98     37.88 o 
  -3   2   2     2058.91     2077.79     10.29 o 
  -2   2   2     1269.37     1176.49      5.67 o 
  -1   2   2      940.75      997.23      6.18 o 
   0   2   2      143.74      118.24      2.36 o 
   1   2   2     1989.14     1926.01     12.03 o 
   2   2   2     2528.91     2443.38     14.82 o 
   3   2   2     4375.71     4392.90     19.65 o 
   4   2   2     1178.33     1101.10      6.22 o 
   5   2   2      491.44      450.91      4.17 o 
   6   2   2      721.99      719.34      6.39 o 
   7   2   2      217.85      204.83      4.58 o 
   8   2   2      175.63      181.67      4.15 o 
   9   2   2       82.48       84.40      3.54 o 
 -11   3   2        1.54        2.11      2.37 o 
 -10   3   2       39.90       34.07      2.97 o 
  -9   3   2      156.70      144.23      3.09 o 
  -8   3   2      246.99      238.97      4.62 o 
  -7   3   2      592.71      606.67      6.90 o 
  -6   3   2      466.57      455.96      4.73 o 
  -5   3   2      119.66      120.79      2.22 o 
  -4   3   2       38.29       43.99      0.70 o 
  -3   3   2     1071.85     1167.64      6.64 o 
  -2   3   2      438.56      458.63      3.69 o 
  -1   3   2       20.01       20.35      0.72 o 
   0   3   2      431.26      441.64      3.34 o 
   1   3   2      750.99      816.72      4.97 o 
   2   3   2      387.99      433.89      3.74 o 
   3   3   2      100.77      101.80      1.87 o 
   4   3   2      202.89      194.53      3.44 o 
   5   3   2      990.65      992.55     10.11 o 
   6   3   2       57.54       61.42      2.75 o 
   7   3   2      363.66      335.89      5.56 o 
   8   3   2       38.00       22.25      3.56 o 
   9   3   2        0.19        1.49      1.41 o 
 -10   4   2      280.33      272.55      8.66 o 
  -9   4   2      369.86      374.40     10.28 o 
  -8   4   2      160.25      152.89      4.07 o 
  -7   4   2      406.34      397.92      6.29 o 
  -6   4   2      977.81      974.36      7.78 o 
  -5   4   2       78.38       59.35      1.68 o 
  -4   4   2     1495.64     1479.41      7.93 o 
  -3   4   2     2620.67     2575.18     14.94 o 
  -2   4   2     3749.77     3687.00     22.21 o 
  -1   4   2      262.80      246.33      2.44 o 
   0   4   2     2385.29     2240.49     22.39 o 
   1   4   2     3046.19     3022.01     15.56 o 
   2   4   2     2509.86     2499.70     13.14 o 
   3   4   2      248.36      213.14      2.60 o 
   4   4   2      570.08      561.77      4.75 o 
   5   4   2      900.59      874.78      7.90 o 
   6   4   2      137.12      125.55      3.11 o 
   7   4   2      374.28      376.37      5.77 o 
   8   4   2      200.25      193.65      5.64 o 
   9   4   2      339.41      361.44     10.77 o 
 -10   5   2       38.87       36.40      3.44 o 
  -9   5   2       24.99       25.20      3.74 o 
  -8   5   2      211.82      199.68      4.36 o 
  -7   5   2       14.82       14.53      1.31 o 
  -6   5   2        4.07        5.88      1.21 o 
  -5   5   2       17.07       15.20      0.78 o 
  -4   5   2       25.42       31.63      1.01 o 
  -3   5   2      169.56      164.36      5.59 o 
  -2   5   2      376.09      383.03      3.20 o 
  -1   5   2        2.10        3.63      0.67 o 
   0   5   2       75.51       84.62      1.87 o 
   1   5   2      460.92      452.83      4.26 o 
   2   5   2       13.71       13.17      1.42 o 
   3   5   2       32.22       32.22      1.72 o 
   4   5   2        0.04        2.62      0.98 o 
   5   5   2        3.79        5.83      1.03 o 
   6   5   2      114.93      109.43      4.08 o 
   7   5   2      123.57      117.92      3.94 o 
   8   5   2        1.14        1.55      1.31 o 
   9   5   2       43.09       43.66      4.52 o 
 -10   6   2      131.49      138.09      5.74 o 
  -9   6   2      378.88      387.96      9.20 o 
  -8   6   2      460.70      436.36      9.06 o 
  -7   6   2      645.34      651.32     12.61 o 
  -6   6   2     1064.05     1059.24      7.63 o 
  -5   6   2      231.73      227.47      2.28 o 
  -4   6   2       56.93       43.91      1.82 o 
  -3   6   2      419.07      398.43      4.04 o 
  -2   6   2     1646.85     1549.75     12.46 o 
  -1   6   2     3764.91     3782.75     41.28 o 
   0   6   2     2454.78     2390.72     13.83 o 
   1   6   2      794.98      717.67      5.47 o 
   2   6   2       79.67       66.12      1.99 o 
   3   6   2      112.73       99.71      2.57 o 
   4   6   2      958.68      969.75      8.51 o 
   5   6   2     1081.90     1087.61     10.05 o 
   6   6   2      457.93      442.96      6.00 o 
   7   6   2      402.60      384.21      8.42 o 
   8   6   2      122.22      118.28      4.69 o 
 -10   7   2        0.29        1.59      1.63 o 
  -9   7   2        2.26        2.65      2.16 o 
  -8   7   2      102.94       91.41      5.55 o 
  -7   7   2      242.45      221.48      5.23 o 
  -6   7   2       46.42       42.80      0.99 o 
  -5   7   2        6.62        7.30      0.93 o 
  -4   7   2       19.74       16.67      0.96 o 
  -3   7   2      136.95      153.76      2.66 o 
  -2   7   2       18.50       17.94      1.50 o 
  -1   7   2        0.70        4.63      4.61 o 
   0   7   2       11.23        9.64      1.17 o 
   1   7   2       66.20       81.27      2.13 o 
   2   7   2       70.94       72.67      2.25 o 
   3   7   2        1.85        3.17      0.91 o 
   4   7   2        0.35        1.04      1.15 o 
   5   7   2      406.83      406.41      7.08 o 
   6   7   2       30.00       30.06      2.46 o 
   7   7   2       55.93       43.66      2.29 o 
   8   7   2        0.26        1.61      1.28 o 
  -9   8   2      467.85      477.61     12.19 o 
  -8   8   2      917.43      905.79     15.19 o 
  -7   8   2      586.30      571.64     13.05 o 
  -6   8   2        4.76        5.52      1.00 o 
  -5   8   2      377.08      376.06      4.11 o 
  -4   8   2       68.15       59.93      2.04 o 
  -3   8   2      292.11      279.34      3.94 o 
  -2   8   2     1614.69     1600.05     11.75 o 
  -1   8   2     3102.64     3045.96     25.32 o 
   0   8   2     2330.58     2300.19     13.33 o 
   1   8   2      724.12      680.82      6.05 o 
   2   8   2       53.87       47.41      2.28 o 
   3   8   2      438.22      440.68      5.11 o 
   4   8   2       57.45       52.04      2.51 o 
   5   8   2      198.01      207.97      4.46 o 
   6   8   2     1001.49      920.21     22.59 o 
   7   8   2      457.43      447.02      8.07 o 
   8   8   2      403.90      396.51     11.98 o 
  -9   9   2        2.27        4.22      1.88 o 
  -8   9   2       51.50       45.15      5.07 o 
  -7   9   2       39.97       34.08      4.28 o 
  -6   9   2        1.03        0.90      0.61 o 
  -5   9   2       71.47       66.22      1.94 o 
  -4   9   2        1.26        1.76      1.09 o 
  -3   9   2        0.16        1.12      1.04 o 
  -2   9   2      444.36      430.20      6.75 o 
  -1   9   2       49.34       45.74      3.25 o 
   0   9   2      469.17      450.19      5.43 o 
   1   9   2       46.15       47.87      1.82 o 
   2   9   2        0.24        2.44      1.25 o 
   3   9   2       44.09       44.93      3.05 o 
   4   9   2       61.68       50.82      3.63 o 
   5   9   2       95.52       88.69      3.16 o 
   6   9   2        4.27        4.74      1.37 o 
   7   9   2        8.99       10.20      1.95 o 
  -8  10   2      190.83      194.31      7.13 o 
  -7  10   2      208.82      206.76      9.33 o 
  -6  10   2      311.15      291.99      8.42 o 
  -5  10   2      188.94      187.82      3.13 o 
  -4  10   2      576.28      587.26     10.55 o 
  -3  10   2      539.40      507.40     10.44 o 
  -2  10   2      136.72      140.79      4.30 o 
  -1  10   2     1431.64     1388.31     13.33 o 
   0  10   2      366.17      359.73      8.28 o 
   1  10   2      282.54      274.77      5.18 o 
   2  10   2      900.65      860.30     10.24 o 
   3  10   2      244.62      251.71      7.45 o 
   4  10   2      286.63      266.68      6.79 o 
   5  10   2      195.93      172.31      4.86 o 
   6  10   2      204.69      206.36      5.93 o 
   7  10   2      156.97      139.60      5.28 o 
  -8  11   2       77.35       79.74      4.73 o 
  -7  11   2       26.81       23.77      7.90 o 
  -6  11   2        0.90        2.15      2.98 o 
  -5  11   2        5.70        5.03      1.27 o 
  -4  11   2        2.13        2.20      1.49 o 
  -3  11   2      161.91      148.76      4.45 o 
  -2  11   2       32.47       37.87      2.33 o 
  -1  11   2       25.87       27.05      3.34 o 
   0  11   2      178.35      187.80      6.24 o 
   1  11   2      136.22      122.14      3.99 o 
   2  11   2        0.17        1.68      1.13 o 
   3  11   2        0.44        2.41      1.73 o 
   4  11   2        4.20        4.06      1.63 o 
   5  11   2        1.54        2.23      1.14 o 
   6  11   2       91.99       85.46      4.93 o 
  -7  12   2       56.82       59.07      6.24 o 
  -6  12   2      243.00      247.42     11.66 o 
  -5  12   2      519.23      485.28     17.13 o 
  -4  12   2      652.49      617.18     18.70 o 
  -3  12   2      631.75      587.19     34.20 o 
  -2  12   2      438.80      442.19      8.80 o 
  -1  12   2      143.78      143.28      5.09 o 
   0  12   2       84.12       95.05      4.27 o 
   1  12   2      686.72      678.20     13.69 o 
   2  12   2      625.35      615.01     12.83 o 
   3  12   2      674.66      630.66     10.50 o 
   4  12   2      300.51      287.00     13.91 o 
   5  12   2       85.32       93.73      5.23 o 
  -6  13   2       88.25       75.46      6.62 o 
  -5  13   2        0.00        2.40      1.95 o 
  -4  13   2       82.27       79.63      4.40 o 
  -3  13   2       16.68       18.80      4.58 o 
  -2  13   2       12.03       10.74      2.16 o 
  -1  13   2        2.01        1.53      1.69 o 
   0  13   2       12.83       10.22      1.60 o 
   1  13   2        0.95        3.17      1.73 o 
   2  13   2       71.73       68.94      4.16 o 
   3  13   2       35.63       33.53      4.60 o 
   4  13   2       38.87       30.13      4.65 o 
  -5  14   2      169.44      162.37     10.14 o 
  -4  14   2      262.45      255.01      8.18 o 
  -3  14   2      201.10      192.59      6.53 o 
  -2  14   2      213.49      223.97      7.35 o 
  -1  14   2       96.98      100.17      4.84 o 
   0  14   2      191.25      204.14      5.92 o 
   1  14   2      211.99      213.66      5.92 o 
   2  14   2      228.43      242.24      7.70 o 
   3  14   2      180.27      181.85      6.28 o 
  -2  15   2        0.12        2.55      2.42 o 
  -1  15   2        2.18        4.61      2.25 o 
   0  15   2        8.52       14.72      2.04 o 
   1  15   2       24.25       20.44      2.23 o 
 -11   1   3      201.90      209.22      7.49 o 
 -10   1   3       11.55        8.06      2.36 o 
  -9   1   3      151.78      145.46      2.39 o 
  -8   1   3      775.29      760.79      6.41 o 
  -7   1   3     1484.35     1515.28     11.94 o 
  -6   1   3      817.30      764.95      5.17 o 
  -5   1   3      775.04      784.08      4.64 o 
  -4   1   3     1133.48      995.88      9.26 o 
  -3   1   3      834.67      881.87      6.47 o 
  -2   1   3     1921.96     1805.37     12.68 o 
  -1   1   3     1610.15     1463.38      8.13 o 
   0   1   3     1316.19     1304.10      7.85 o 
   1   1   3     1029.67      942.44      7.62 o 
   2   1   3     1602.25     1577.77      9.61 o 
   3   1   3      660.23      589.76      6.01 o 
   4   1   3     1440.92     1397.42     16.57 o 
   5   1   3     1269.27     1241.38      8.90 o 
   6   1   3      540.69      532.24     10.47 o 
   7   1   3        4.84        5.87      1.80 o 
   8   1   3        7.76       11.88      2.48 o 
   9   1   3      385.48      378.88      8.99 o 
 -11   2   3       66.29       61.17     10.41 o 
 -10   2   3      105.85      109.35      6.48 o 
  -9   2   3        0.00        0.91      0.74 o 
  -8   2   3      642.29      645.32     10.96 o 
  -7   2   3      118.55      130.70      2.44 o 
  -6   2   3       19.60       26.39      2.12 o 
  -5   2   3      315.67      328.96      2.30 o 
  -4   2   3        6.05       10.43      0.70 o 
  -3   2   3      298.94      343.17      6.02 o 
  -2   2   3      329.73      350.23      4.03 o 
  -1   2   3       20.43       24.56      1.21 o 
   0   2   3      752.90      764.20      5.91 o 
   1   2   3       12.53       23.94      1.30 o 
   2   2   3       94.23       68.66      1.71 o 
   3   2   3      152.98      190.13      2.68 o 
   4   2   3       13.03       20.18      2.04 o 
   5   2   3      437.54      419.52      4.94 o 
   6   2   3      381.31      364.16      8.11 o 
   7   2   3       85.27       82.11      3.52 o 
   8   2   3       55.16       48.87      4.63 o 
 -11   3   3       78.49       74.75     18.01 o 
 -10   3   3      697.43      680.06     11.89 o 
  -9   3   3       55.04       46.61      2.37 o 
  -8   3   3       84.97       85.16      2.33 o 
  -7   3   3      488.51      498.28      4.66 o 
  -6   3   3     1405.78     1381.57     11.04 o 
  -5   3   3     2457.31     2410.61     12.36 o 
  -4   3   3     1108.96     1120.22      6.41 o 
  -3   3   3      640.47      547.28      5.50 o 
  -2   3   3      590.18      588.52      4.36 o 
  -1   3   3     1091.21     1008.85      8.76 o 
   0   3   3      665.77      639.79      4.79 o 
   1   3   3      717.65      625.82      4.90 o 
   2   3   3     1756.72     1712.99      8.34 o 
   3   3   3     2462.76     2428.51     13.08 o 
   4   3   3     1032.00      991.07      7.89 o 
   5   3   3      361.83      359.34      5.16 o 
   6   3   3        2.44        2.81      1.13 o 
   7   3   3      464.35      457.68      9.91 o 
   8   3   3      436.73      409.23      9.11 o 
 -10   4   3        5.87        7.57      1.93 o 
  -9   4   3       25.25       22.01      2.42 o 
  -8   4   3       12.55       14.20      1.59 o 
  -7   4   3      102.74      108.37      3.41 o 
  -6   4   3        4.04        3.04      1.43 o 
  -5   4   3       70.16       73.61      1.37 o 
  -4   4   3       39.70       47.81      1.43 o 
  -3   4   3       85.50       97.83      2.20 o 
  -2   4   3       34.79       27.39      1.50 o 
  -1   4   3        4.01        3.43      0.56 o 
   0   4   3      218.01      240.18      2.77 o 
   1   4   3        0.00        1.29      1.00 o 
   2   4   3        1.41        1.91      0.79 o 
   3   4   3       62.27       74.91      2.24 o 
   4   4   3      234.31      228.40      3.49 o 
   5   4   3       15.80       14.51      2.00 o 
   6   4   3        2.77        2.80      1.18 o 
   7   4   3       13.51       12.16      2.54 o 
   8   4   3      160.51      147.27      4.91 o 
 -10   5   3      644.72      618.02     28.46 o 
  -9   5   3     1026.11     1037.71     15.65 o 
  -8   5   3      143.83      138.72      3.55 o 
  -7   5   3       57.40       60.29      2.96 o 
  -6   5   3      459.88      458.15      9.70 o 
  -5   5   3      510.58      470.20      4.14 o 
  -4   5   3     1974.40     2089.78     12.40 o 
  -3   5   3     2906.83     2866.33     14.15 o 
  -2   5   3      501.25      452.57      3.70 o 
  -1   5   3      507.93      453.96      3.99 o 
   0   5   3     1195.31     1178.40      7.71 o 
   1   5   3     3689.27     3710.98     33.03 o 
   2   5   3      648.57      625.43      5.66 o 
   3   5   3     1039.25     1024.61      7.80 o 
   4   5   3       25.22       22.52      2.76 o 
   5   5   3       32.57       33.37      2.92 o 
   6   5   3      694.98      706.25     14.34 o 
   7   5   3     1118.34     1103.38     32.36 o 
   8   5   3      575.44      556.01     15.84 o 
 -10   6   3        8.78        8.21      2.62 o 
  -9   6   3        1.02        1.30      2.07 o 
  -8   6   3       39.44       39.25      3.63 o 
  -7   6   3        1.72        3.54      1.60 o 
  -6   6   3        2.11        4.42      1.55 o 
  -5   6   3        5.54        5.13      0.68 o 
  -4   6   3      895.16      948.82      7.43 o 
  -3   6   3       52.36       49.27      1.99 o 
  -2   6   3       86.07       97.59      1.78 o 
  -1   6   3        0.21        1.61      0.86 o 
   0   6   3      379.86      383.27      4.61 o 
   1   6   3      305.83      306.44      5.38 o 
   2   6   3      299.99      321.57      5.51 o 
   3   6   3       34.65       33.79      2.61 o 
   4   6   3       12.78       15.74      2.35 o 
   5   6   3      103.47      105.55      4.58 o 
   6   6   3        2.46        2.74      1.13 o 
   7   6   3        4.65        4.09      1.54 o 
   8   6   3       19.68       19.61      3.29 o 
 -10   7   3      172.22      158.01      7.30 o 
  -9   7   3      254.72      251.23      7.70 o 
  -8   7   3      601.49      598.65     13.48 o 
  -7   7   3      901.59      858.05     18.54 o 
  -6   7   3       86.99       78.49      1.35 o 
  -5   7   3      203.19      207.06      2.71 o 
  -4   7   3      572.58      548.49      6.41 o 
  -3   7   3      656.84      613.59      4.90 o 
  -2   7   3     1366.29     1296.66      8.50 o 
  -1   7   3     1129.23     1140.23     10.13 o 
   0   7   3     1017.22      909.05     10.96 o 
   1   7   3      476.74      442.40      4.82 o 
   2   7   3      551.59      532.52      8.31 o 
   3   7   3       13.53       14.22      2.05 o 
   4   7   3      377.70      363.70      6.93 o 
   5   7   3     1082.84     1094.03     22.68 o 
   6   7   3      560.99      584.69     16.48 o 
   7   7   3      385.88      396.86     11.28 o 
  -9   8   3       12.65        9.35      4.53 o 
  -8   8   3      280.92      265.85      7.37 o 
  -7   8   3       70.57       62.39      6.22 o 
  -6   8   3       94.60       96.82      2.53 o 
  -5   8   3      207.36      201.44      3.44 o 
  -4   8   3       45.21       51.11      2.37 o 
  -3   8   3        0.22        2.02      0.85 o 
  -2   8   3       73.60       73.53      1.97 o 
  -1   8   3       13.47       14.96      1.48 o 
   0   8   3       55.07       61.37      2.28 o 
   1   8   3        3.35        3.35      0.96 o 
   2   8   3       98.80       98.46      5.25 o 
   3   8   3      282.25      282.81      6.80 o 
   4   8   3       11.00       12.77      2.39 o 
   5   8   3      278.73      258.80      7.28 o 
   6   8   3      183.70      161.21      5.70 o 
   7   8   3        0.20        2.27      1.52 o 
  -9   9   3      174.02      177.58      7.18 o 
  -8   9   3      507.38      473.64     17.97 o 
  -7   9   3      458.14      458.17     14.01 o 
  -6   9   3       83.41       84.49      2.64 o 
  -5   9   3       94.31       90.50      2.73 o 
  -4   9   3       30.86       29.00      1.29 o 
  -3   9   3      474.19      459.40      9.54 o 
  -2   9   3     1963.71     1924.90     12.01 o 
  -1   9   3     1819.92     1830.32     13.83 o 
   0   9   3     1566.52     1546.40     16.87 o 
   1   9   3       98.90       96.58      3.73 o 
   2   9   3      101.83       98.27      3.89 o 
   3   9   3       24.24       25.31      3.43 o 
   4   9   3      228.69      236.22      7.65 o 
   5   9   3      659.41      658.22     16.35 o 
   6   9   3      547.72      557.30     11.18 o 
  -8  10   3        0.00        2.56      3.12 o 
  -7  10   3        0.64        3.41      3.01 o 
  -6  10   3        2.86        3.04      1.39 o 
  -5  10   3        4.10        3.91      0.72 o 
  -4  10   3      104.30       99.55      3.18 o 
  -3  10   3      203.04      196.83      4.19 o 
  -2  10   3       39.14       42.44      2.10 o 
  -1  10   3        1.49        3.59      1.81 o 
   0  10   3      212.50      199.47      5.93 o 
   1  10   3        3.51        3.22      1.48 o 
   2  10   3       81.29       76.64      4.38 o 
   3  10   3        4.39        4.15      1.72 o 
   4  10   3        4.77        7.28      1.75 o 
   5  10   3       16.24       23.39      4.41 o 
   6  10   3        4.55        3.53      1.60 o 
  -7  11   3      288.05      265.34     13.40 o 
  -6  11   3      647.81      639.02     18.09 o 
  -5  11   3      426.38      420.14     23.65 o 
  -4  11   3      320.99      307.98      6.02 o 
  -3  11   3      135.17      126.07      2.80 o 
  -2  11   3      188.67      184.01      4.69 o 
  -1  11   3      446.56      430.15      7.30 o 
   0  11   3      104.78       98.30      3.46 o 
   1  11   3      239.57      232.57      9.11 o 
   2  11   3      259.91      253.06      8.17 o 
   3  11   3      626.41      603.32     10.49 o 
   4  11   3      611.14      613.02     45.17 o 
   5  11   3      200.79      181.41      5.77 o 
  -7  12   3        3.77        4.32      2.24 o 
  -6  12   3       61.84       62.16      6.31 o 
  -5  12   3      108.39      104.25      4.11 o 
  -4  12   3       59.19       50.16      3.66 o 
  -3  12   3      401.41      383.99      9.05 o 
  -2  12   3      127.21      123.20      3.41 o 
  -1  12   3        2.81        2.23      1.63 o 
   0  12   3      299.17      296.89      7.55 o 
   1  12   3      361.49      344.24     10.56 o 
   2  12   3        3.49        4.55      1.86 o 
   3  12   3      145.22      134.72      4.71 o 
   4  12   3       62.93       52.34      8.76 o 
  -5  13   3      307.69      300.20      8.74 o 
  -4  13   3      162.99      179.32      6.86 o 
  -3  13   3      260.15      258.23     13.40 o 
  -2  13   3      161.46      152.81      4.78 o 
  -1  13   3      172.63      160.76      4.58 o 
   0  13   3      241.61      244.27      8.64 o 
   1  13   3      230.64      237.45      6.21 o 
   2  13   3      206.74      209.88      7.11 o 
   3  13   3      493.13      487.12     11.23 o 
  -4  14   3        8.86        6.17      3.05 o 
  -3  14   3       26.24       22.12      2.85 o 
  -2  14   3       32.17       29.39      2.93 o 
  -1  14   3        3.44        2.61      1.54 o 
   0  14   3       56.27       52.00      3.31 o 
   1  14   3        1.49        2.35      1.42 o 
   2  14   3       12.25       11.44      3.45 o 
 -10   0   4      804.56      857.06     14.88 o 
  -9   0   4      690.61      746.52     24.40 o 
  -8   0   4      312.81      351.90      6.02 o 
  -7   0   4      140.13      148.31      2.49 o 
  -6   0   4      154.72      177.02      3.73 o 
  -5   0   4      382.93      364.70      5.46 o 
  -4   0   4      749.02      807.93      8.55 o 
  -3   0   4       98.90       82.02      2.70 o 
  -1   0   4     4373.90     5337.25     38.15 o 
   0   0   4      295.92      227.39      4.10 o 
   1   0   4      946.55      949.64     15.50 o 
   2   0   4      272.27      230.78      5.81 o 
   3   0   4      361.85      409.46      6.93 o 
   4   0   4      266.15      239.87      8.72 o 
   5   0   4      351.96      404.50     15.13 o 
   6   0   4      465.95      513.15     19.52 o 
   7   0   4      656.45      693.83     18.19 o 
   8   0   4      317.32      349.55     14.82 o 
 -11   1   4       83.48       69.69     14.34 o 
 -10   1   4        3.54        5.53      2.08 o 
  -9   1   4       70.47       77.38      2.74 o 
  -8   1   4       34.46       36.58      1.68 o 
  -7   1   4      106.23      102.82      1.35 o 
  -6   1   4      234.97      277.35      3.04 o 
  -5   1   4      101.37      126.73      2.10 o 
  -4   1   4       26.05       37.07      1.56 o 
  -3   1   4      461.79      519.45      4.92 o 
  -2   1   4      665.64      754.58      7.14 o 
  -1   1   4     1348.73     1399.26      9.35 o 
   0   1   4        9.80       53.56      1.82 o 
   1   1   4      246.89      265.98      3.39 o 
   2   1   4       33.26       50.14      3.29 o 
   3   1   4      281.89      304.64      4.58 o 
   4   1   4       81.24       82.43      4.15 o 
   5   1   4       33.74       35.67      4.40 o 
   6   1   4       54.56       53.81      7.26 o 
   7   1   4        9.38       11.63      2.86 o 
   8   1   4       65.73       73.80      4.68 o 
 -11   2   4      107.12      113.91     16.03 o 
 -10   2   4      255.56      280.61     12.49 o 
  -9   2   4      576.24      636.79      8.85 o 
  -8   2   4      593.28      651.31      8.70 o 
  -7   2   4      145.46      160.83      1.82 o 
  -6   2   4      729.43      797.96      6.91 o 
  -5   2   4     1022.20     1126.43      6.72 o 
  -4   2   4      890.24      956.21      7.25 o 
  -3   2   4     1828.39     1961.26     14.58 o 
  -2   2   4      132.93      162.87      2.40 o 
  -1   2   4      522.12      511.06      6.83 o 
   0   2   4     1415.15     1520.48      9.04 o 
   1   2   4      809.87      850.06      7.92 o 
   2   2   4     1482.51     1582.57      9.54 o 
   3   2   4      531.71      592.09      9.10 o 
   4   2   4      269.06      273.66      5.81 o 
   5   2   4      726.44      754.65     24.84 o 
   6   2   4      427.05      467.24      8.72 o 
   7   2   4      252.30      269.36     18.28 o 
   8   2   4       85.92       99.79      4.38 o 
 -10   3   4        7.39        6.57      2.55 o 
  -9   3   4      519.80      538.06      7.17 o 
  -8   3   4       26.88       31.07      1.28 o 
  -7   3   4        7.28       17.88      1.66 o 
  -6   3   4       28.88       32.14      0.73 o 
  -5   3   4      203.89      198.95      2.90 o 
  -4   3   4        0.37        1.60      0.47 o 
  -3   3   4        7.23        8.99      1.00 o 
  -2   3   4        3.77        6.79      1.10 o 
  -1   3   4        0.04        1.85      1.02 o 
   0   3   4        0.47        2.61      0.75 o 
   1   3   4        7.00        7.10      1.10 o 
   2   3   4      116.91      125.82      2.52 o 
   3   3   4       10.12        9.65      1.52 o 
   4   3   4      150.20      152.16      4.43 o 
   5   3   4      105.22      100.43      3.75 o 
   6   3   4      394.74      429.26      8.52 o 
   7   3   4        5.38        5.12      2.49 o 
 -10   4   4       89.79       93.89      6.04 o 
  -9   4   4       56.22       65.70      3.71 o 
  -8   4   4      229.30      234.49      7.70 o 
  -7   4   4     1085.91     1181.01     22.58 o 
  -6   4   4      216.80      234.20      2.20 o 
  -5   4   4      591.65      638.96      6.40 o 
  -4   4   4     1164.32     1282.83     10.29 o 
  -3   4   4     1713.76     1843.06     12.23 o 
  -2   4   4      395.26      424.68      4.17 o 
  -1   4   4      838.29      801.34      6.59 o 
   0   4   4     1580.50     1794.57     10.48 o 
   1   4   4     1473.19     1515.77      9.68 o 
   2   4   4      407.72      472.10      5.25 o 
   3   4   4      422.82      435.50      7.31 o 
   4   4   4      857.10      971.55     17.05 o 
   5   4   4      123.64      122.58      4.61 o 
   6   4   4      181.85      180.05      5.20 o 
   7   4   4       98.66      102.22      4.69 o 
 -10   5   4       42.81       45.54      3.52 o 
  -9   5   4       82.42       94.07      4.18 o 
  -8   5   4       29.07       25.29      3.47 o 
  -7   5   4      113.87      113.97      4.22 o 
  -6   5   4       68.58       73.53      1.48 o 
  -5   5   4        7.13        6.96      1.01 o 
  -4   5   4      113.46      100.86      2.44 o 
  -3   5   4        5.37        7.78      1.33 o 
  -2   5   4       13.45       14.10      1.43 o 
  -1   5   4       56.42       46.69      1.50 o 
   0   5   4        0.16        3.35      0.91 o 
   1   5   4       97.05       82.80      2.30 o 
   2   5   4        2.43        4.15      1.05 o 
   3   5   4       39.83       51.07      4.58 o 
   4   5   4      137.93      140.06      4.85 o 
   5   5   4        0.01        2.72      1.78 o 
   6   5   4      106.98      111.46      5.41 o 
   7   5   4       18.40       19.82      3.38 o 
 -10   6   4       10.79       10.58      2.32 o 
  -9   6   4       36.53       48.05      5.39 o 
  -8   6   4      264.67      306.44     10.13 o 
  -7   6   4     1285.43     1419.81     19.78 o 
  -6   6   4     1007.37     1121.03      8.90 o 
  -5   6   4      391.60      410.56      5.10 o 
  -4   6   4      319.18      332.58      4.68 o 
  -3   6   4      355.15      377.32      5.25 o 
  -2   6   4      919.62      958.76      7.58 o 
  -1   6   4      762.10      850.37      7.04 o 
   0   6   4      446.40      449.17      5.57 o 
   1   6   4      268.38      290.50      4.95 o 
   2   6   4      362.51      389.66      5.18 o 
   3   6   4     1173.12     1266.48     14.29 o 
   4   6   4     1065.19     1180.28     13.47 o 
   5   6   4      248.96      269.91      6.23 o 
   6   6   4      108.98      114.57      5.99 o 
   7   6   4       29.28       30.61      4.36 o 
  -9   7   4      176.09      170.37      6.36 o 
  -8   7   4       26.69       22.18      7.07 o 
  -7   7   4       98.27      109.08      6.31 o 
  -6   7   4       10.79       10.19      0.94 o 
  -5   7   4        4.75        4.63      0.89 o 
  -4   7   4      129.67      122.58      3.04 o 
  -3   7   4       98.12      100.31      3.12 o 
  -2   7   4       14.20       15.53      2.03 o 
  -1   7   4       22.84       19.54      2.19 o 
   0   7   4       85.65       93.83      3.34 o 
   1   7   4       62.19       63.80      3.34 o 
   2   7   4        0.96        1.95      1.45 o 
   3   7   4        2.52        2.66      1.65 o 
   4   7   4      266.82      254.56      8.15 o 
   5   7   4        5.47        9.77      2.39 o 
   6   7   4       99.63      103.75      4.36 o 
  -9   8   4      223.96      234.38      8.01 o 
  -8   8   4      316.64      355.78     12.49 o 
  -7   8   4       23.55       40.21      4.46 o 
  -6   8   4      701.24      725.68     16.20 o 
  -5   8   4      562.94      626.35     10.74 o 
  -4   8   4      332.26      349.04      5.25 o 
  -3   8   4      453.88      498.51      4.98 o 
  -2   8   4      662.36      688.24      6.31 o 
  -1   8   4      667.61      727.51     11.11 o 
   0   8   4      487.75      508.05      7.58 o 
   1   8   4      256.14      280.42      6.43 o 
   2   8   4      767.43      833.63     15.43 o 
   3   8   4      327.54      374.74      7.12 o 
   4   8   4       86.69       84.90      4.28 o 
   5   8   4      475.17      498.67     10.23 o 
   6   8   4      181.33      195.59      6.27 o 
  -8   9   4      175.98      169.86      9.39 o 
  -7   9   4       99.69      111.44      7.48 o 
  -6   9   4       34.96       36.18      2.19 o 
  -5   9   4       35.72       34.47      3.79 o 
  -4   9   4      145.34      146.27      4.64 o 
  -3   9   4       41.47       41.91      2.15 o 
  -2   9   4       66.19       78.69      2.74 o 
  -1   9   4       96.38      110.28      3.59 o 
   0   9   4        0.94        5.04      1.31 o 
   1   9   4       54.95       57.57      3.79 o 
   2   9   4       46.49       49.74      4.96 o 
   3   9   4       38.50       35.93      3.73 o 
   4   9   4      178.88      185.49      6.23 o 
   5   9   4       39.01       42.35      7.85 o 
  -8  10   4       64.22       76.07      6.61 o 
  -7  10   4      118.90      133.01      8.62 o 
  -6  10   4      170.96      179.70      9.34 o 
  -5  10   4      590.01      652.69     11.04 o 
  -4  10   4      739.29      794.87     15.07 o 
  -3  10   4       67.10       74.38      4.89 o 
  -2  10   4      479.64      514.26      8.13 o 
  -1  10   4      188.28      230.18      5.08 o 
   0  10   4      135.29      145.45      4.65 o 
   1  10   4      928.62     1002.60     19.84 o 
   2  10   4      389.86      436.55      8.47 o 
   3  10   4      217.82      241.90      7.96 o 
   4  10   4      108.61      108.59      4.85 o 
   5  10   4      107.30      111.69      4.64 o 
  -7  11   4       70.92       72.98      6.55 o 
  -6  11   4       72.80       71.06      6.19 o 
  -5  11   4       17.03       16.78      1.81 o 
  -4  11   4        7.53        6.39      2.41 o 
  -3  11   4      181.03      186.83      3.90 o 
  -2  11   4      147.94      167.12      4.91 o 
  -1  11   4      341.15      341.90      7.96 o 
   0  11   4       21.36       34.35      6.27 o 
   1  11   4       45.50       40.51      2.99 o 
   2  11   4        2.80        2.94      1.60 o 
   3  11   4       63.33       61.54      3.92 o 
   4  11   4       49.88       50.96      4.54 o 
  -6  12   4      141.49      160.24     10.13 o 
  -5  12   4      288.94      307.10      8.32 o 
  -4  12   4      407.30      443.29     10.21 o 
  -3  12   4      602.57      669.13     18.78 o 
  -2  12   4        3.42        7.97      2.04 o 
  -1  12   4       46.83       54.39      3.03 o 
   0  12   4      533.65      565.77     12.11 o 
   1  12   4      358.58      384.36      8.08 o 
   2  12   4      371.82      375.85     15.26 o 
   3  12   4      151.14      148.52      5.26 o 
  -5  13   4       68.49       57.52     14.17 o 
  -4  13   4        0.14        3.87      2.08 o 
  -3  13   4       21.47       21.52      2.72 o 
  -2  13   4        1.26        2.61      2.05 o 
  -1  13   4        0.27        1.95      1.16 o 
   0  13   4       42.35       42.75      3.13 o 
   1  13   4        3.52        3.01      1.48 o 
   2  13   4       60.03       48.86      5.10 o 
  -2  14   4      354.98      404.01     11.63 o 
  -1  14   4      408.18      426.73     13.31 o 
 -10   1   5      385.77      409.45     13.32 o 
  -9   1   5      776.22      782.34     23.23 o 
  -8   1   5      564.32      545.27      7.93 o 
  -7   1   5       81.04       71.67      1.80 o 
  -6   1   5       15.39       19.54      1.43 o 
  -5   1   5      291.79      256.88      5.08 o 
  -4   1   5      739.56      740.08      7.16 o 
  -3   1   5     1978.60     1948.38     21.39 o 
  -2   1   5     2033.88     1982.20     13.38 o 
  -1   1   5     1574.62     1559.52     14.73 o 
   0   1   5      796.07      760.46      7.74 o 
   1   1   5      429.46      419.05      6.83 o 
   2   1   5        7.24        8.52      2.26 o 
   3   1   5       80.10       77.71      4.50 o 
   4   1   5      577.87      577.64     11.36 o 
   5   1   5     1091.35     1088.37     16.39 o 
   6   1   5      431.79      419.11     11.42 o 
   7   1   5      126.59      116.86      5.91 o 
 -10   2   5       43.94       24.06     13.12 o 
  -9   2   5       36.16       36.97      2.93 o 
  -8   2   5        7.32        7.09      0.50 o 
  -7   2   5       31.39       30.45      1.40 o 
  -6   2   5       16.62       21.64      1.33 o 
  -5   2   5      190.46      193.87      3.05 o 
  -4   2   5       19.69        9.87      1.20 o 
  -3   2   5       73.82       69.07      1.91 o 
  -2   2   5        0.75        0.96      1.25 o 
  -1   2   5       77.32       77.07      2.26 o 
   0   2   5       32.40       23.24      2.72 o 
   1   2   5      109.34      113.38      3.73 o 
   2   2   5        0.14        1.87      1.63 o 
   3   2   5       30.83       27.49      3.73 o 
   4   2   5       21.12       20.19      2.75 o 
   5   2   5        2.19        3.52      1.99 o 
   6   2   5       50.76       51.93      6.28 o 
 -10   3   5      111.54      105.27      6.21 o 
  -9   3   5       65.09       62.41      3.23 o 
  -8   3   5      316.52      307.68      6.05 o 
  -7   3   5      573.10      549.46      5.24 o 
  -6   3   5      966.76      924.67      7.59 o 
  -5   3   5      462.23      469.51      2.90 o 
  -4   3   5      366.74      345.42      3.91 o 
  -3   3   5      549.69      546.96      5.51 o 
  -2   3   5     1138.79     1058.40     12.91 o 
  -1   3   5      740.14      736.82     10.54 o 
   0   3   5      330.59      300.66      5.05 o 
   1   3   5      413.63      415.01      7.83 o 
   2   3   5      946.63      945.13     14.42 o 
   3   3   5      715.96      688.01     15.97 o 
   4   3   5      465.52      467.79     11.37 o 
   5   3   5       34.95       31.72      4.30 o 
   6   3   5      242.46      251.56      8.44 o 
 -10   4   5       13.43       10.13      7.17 o 
  -9   4   5      178.22      181.09      7.89 o 
  -8   4   5       80.73       71.63      3.00 o 
  -7   4   5       21.70       20.95      1.81 o 
  -6   4   5        3.41        3.79      0.84 o 
  -5   4   5      325.28      316.34      4.78 o 
  -4   4   5      184.46      166.19      1.78 o 
  -3   4   5       36.17       35.72      1.74 o 
  -2   4   5        0.35        2.17      1.09 o 
  -1   4   5       15.92       14.65      1.80 o 
   0   4   5      271.84      237.92     13.68 o 
   1   4   5      263.31      257.07      4.95 o 
   2   4   5        9.96       12.69      2.68 o 
   3   4   5        2.74        1.65      1.70 o 
   4   4   5      177.78      178.10      7.04 o 
   5   4   5      184.13      169.34      5.47 o 
   6   4   5       18.12       19.64      2.65 o 
 -10   5   5      234.52      228.61     10.73 o 
  -9   5   5       96.50       87.10      6.35 o 
  -8   5   5        3.20        2.17      2.48 o 
  -7   5   5      585.15      580.21     10.23 o 
  -6   5   5      685.63      624.81     10.64 o 
  -5   5   5      763.81      783.61      8.92 o 
  -4   5   5     1176.31     1158.28      9.44 o 
  -3   5   5      201.79      194.29      4.93 o 
  -2   5   5      184.04      179.12      3.49 o 
  -1   5   5      319.52      328.25      6.70 o 
   0   5   5     1371.08     1383.77     18.76 o 
   1   5   5      504.31      481.39      6.49 o 
   2   5   5     1168.73     1142.13     21.38 o 
   3   5   5      617.51      579.66     12.43 o 
   4   5   5        4.88        6.39      2.08 o 
   5   5   5      125.53      129.14      4.78 o 
   6   5   5      163.90      142.90      5.78 o 
  -9   6   5       15.67       15.78      7.59 o 
  -8   6   5        4.41        4.95      2.65 o 
  -7   6   5       54.09       48.08      4.53 o 
  -6   6   5        0.19        0.83      0.58 o 
  -5   6   5      209.75      215.69      4.92 o 
  -4   6   5      123.69      123.37      3.28 o 
  -3   6   5      381.38      370.33      6.24 o 
  -2   6   5        1.35        1.73      1.42 o 
  -1   6   5      591.90      579.23     14.59 o 
   0   6   5       64.82       62.71      2.70 o 
   1   6   5      118.92      112.34      3.82 o 
   2   6   5        7.92        9.87      4.75 o 
   3   6   5      197.62      186.88     17.70 o 
   4   6   5        1.50        4.62      2.81 o 
   5   6   5       22.27       21.71      2.97 o 
   6   6   5        4.40        2.57      1.96 o 
  -9   7   5      103.03       99.99      6.83 o 
  -8   7   5      670.82      626.46     15.32 o 
  -7   7   5      459.96      434.09     14.53 o 
  -6   7   5      539.44      543.28     12.88 o 
  -5   7   5      729.07      692.32     15.27 o 
  -4   7   5      276.45      272.55      6.14 o 
  -3   7   5      244.17      229.38      5.66 o 
  -2   7   5       93.15      100.69      3.47 o 
  -1   7   5      177.96      163.93      3.99 o 
   0   7   5      265.19      252.86      6.27 o 
   1   7   5      964.80      939.33     12.43 o 
   2   7   5      459.98      459.48     10.72 o 
   3   7   5      589.52      591.73      9.71 o 
   4   7   5      759.95      742.10     13.72 o 
   5   7   5      104.95       96.35      4.38 o 
  -8   8   5        5.29        3.27      1.94 o 
  -7   8   5       16.86       15.39      6.84 o 
  -6   8   5       16.16       15.37      4.50 o 
  -5   8   5        0.01        0.88      0.60 o 
  -4   8   5        0.58        1.73      1.17 o 
  -3   8   5       11.46       10.57      1.86 o 
  -2   8   5        0.53        1.76      1.76 o 
  -1   8   5       12.98       13.40      2.41 o 
   0   8   5        0.25        2.85      1.57 o 
   1   8   5        0.68        2.67      2.45 o 
   2   8   5       18.91       20.97      3.40 o 
   3   8   5       20.01       21.70      3.27 o 
   4   8   5        7.45        4.51      2.00 o 
   5   8   5        1.37        2.12      1.55 o 
  -8   9   5      169.23      154.11      9.13 o 
  -7   9   5      113.35      106.47      7.40 o 
  -6   9   5      281.51      273.84      6.41 o 
  -5   9   5      271.28      261.41      7.33 o 
  -4   9   5      253.10      247.76      6.48 o 
  -3   9   5      523.44      511.85     13.29 o 
  -2   9   5      254.44      263.90      7.21 o 
  -1   9   5      526.11      514.64     11.31 o 
   0   9   5      274.24      260.56      6.74 o 
   1   9   5      508.50      512.36     11.86 o 
   2   9   5      262.53      254.05      6.92 o 
   3   9   5      108.80      101.92      4.70 o 
   4   9   5      161.99      158.76      6.13 o 
  -7  10   5       32.66       34.95      4.68 o 
  -6  10   5        0.35        1.67      1.97 o 
  -5  10   5        0.02        2.35      1.99 o 
  -4  10   5      397.84      412.86     15.79 o 
  -3  10   5      243.09      242.80      7.76 o 
  -2  10   5        2.18        3.48      1.38 o 
  -1  10   5      331.54      333.16      6.16 o 
   0  10   5      350.32      342.61      6.67 o 
   1  10   5        4.01        3.61      1.55 o 
   2  10   5        0.58        2.85      1.92 o 
   3  10   5       56.88       57.81      5.20 o 
  -6  11   5      299.06      291.20     13.92 o 
  -5  11   5      379.61      369.54      9.43 o 
  -4  11   5      210.03      207.71      6.70 o 
  -3  11   5       70.33       66.48      6.65 o 
  -2  11   5      183.75      172.51     14.63 o 
  -1  11   5       75.94       75.51      4.82 o 
   0  11   5      268.39      255.82      5.95 o 
   1  11   5      319.96      301.58      7.79 o 
   2  11   5      339.47      329.92     10.88 o 
  -5  12   5        3.59        1.81      3.03 o 
  -4  12   5        3.84        4.34      1.87 o 
  -3  12   5        0.35        1.61      1.92 o 
  -2  12   5        3.20        2.76      1.77 o 
  -1  12   5        2.08        3.61      2.16 o 
   0  12   5        4.04        4.68      1.73 o 
   1  12   5        7.47        8.88      1.95 o 
  -8   0   6      523.82      504.71     10.80 o 
  -7   0   6      394.73      377.81      9.28 o 
  -6   0   6       84.15       77.46      2.92 o 
  -5   0   6       66.09       70.40      3.30 o 
  -4   0   6        3.71        2.91      1.57 o 
  -2   0   6     3970.85     3796.78     80.62 o 
  -1   0   6      203.33      201.64      6.08 o 
   0   0   6       79.64       98.39      6.77 o 
   1   0   6        3.41        3.85      3.36 o 
   2   0   6      289.95      291.99     11.40 o 
   3   0   6      742.76      677.25     19.88 o 
   4   0   6      602.28      572.53     16.74 o 
   5   0   6      181.25      171.17      9.88 o 
  -8   1   6       42.19       37.99      1.97 o 
  -7   1   6       29.51       25.84      3.04 o 
  -6   1   6      118.96      115.05      2.49 o 
  -5   1   6       17.94       10.45      1.43 o 
  -4   1   6        2.91        4.97      1.12 o 
  -3   1   6      172.52      157.24      3.28 o 
  -2   1   6      210.01      199.76      4.37 o 
  -1   1   6       20.32       21.21      4.27 o 
   0   1   6        7.96        9.31      2.02 o 
   1   1   6      169.60      167.57      8.13 o 
   2   1   6        0.44        3.37      2.23 o 
   3   1   6       27.41       20.87      2.83 o 
   4   1   6        6.89        8.62      2.38 o 
   5   1   6        0.22        2.43      2.38 o 
  -9   2   6      381.10      373.22     12.75 o 
  -8   2   6      224.68      217.69      7.72 o 
  -7   2   6      519.87      506.05      7.33 o 
  -6   2   6      535.64      496.17      5.71 o 
  -5   2   6      293.85      279.16      4.54 o 
  -4   2   6      743.58      758.47      7.46 o 
  -3   2   6      259.08      256.06      6.09 o 
  -2   2   6      292.58      318.09      5.64 o 
  -1   2   6      659.44      680.15      9.01 o 
   0   2   6      248.84      234.68      5.14 o 
   1   2   6      528.23      516.57     19.91 o 
   2   2   6      475.50      455.72     10.18 o 
   3   2   6      297.94      301.02      8.64 o 
   4   2   6      560.98      570.38     12.22 o 
   5   2   6      281.08      272.66      9.53 o 
  -9   3   6       41.39       44.48      3.84 o 
  -8   3   6       31.22       28.39      9.60 o 
  -7   3   6       51.26       45.73      1.97 o 
  -6   3   6        4.70        3.42      0.83 o 
  -5   3   6        0.04        1.36      0.67 o 
  -4   3   6      137.68      132.72      2.79 o 
  -3   3   6      102.01      105.96      2.90 o 
  -2   3   6       16.18       15.78      2.59 o 
  -1   3   6      207.06      191.17      4.64 o 
   0   3   6       40.79       48.06      5.12 o 
   1   3   6        4.43        5.78      2.94 o 
   2   3   6      147.36      144.71     17.29 o 
   3   3   6       13.72       15.72      3.97 o 
   4   3   6       28.52       27.41      3.68 o 
   5   3   6       19.75       15.30      4.18 o 
  -9   4   6       22.72       15.58      6.40 o 
  -8   4   6      209.83      214.04     10.93 o 
  -7   4   6       74.99       60.48      2.65 o 
  -6   4   6      441.82      428.90     20.17 o 
  -5   4   6     1131.45     1093.94     12.32 o 
  -4   4   6      978.04      958.73     13.86 o 
  -3   4   6       84.70       82.45      2.96 o 
  -2   4   6       43.90       45.43      2.49 o 
  -1   4   6      697.75      711.22     13.71 o 
   0   4   6     1408.31     1353.21     17.44 o 
   1   4   6      787.44      809.40     24.40 o 
   2   4   6      165.91      167.62      9.55 o 
   3   4   6      164.37      162.09      6.80 o 
   4   4   6       11.40       10.01      2.97 o 
   5   4   6      149.08      151.96      6.90 o 
  -9   5   6        8.39        8.16      5.58 o 
  -8   5   6       13.57        8.85      3.41 o 
  -7   5   6       26.03       24.96      2.12 o 
  -6   5   6        5.11        4.88      1.27 o 
  -5   5   6       15.65       14.63      4.94 o 
  -4   5   6        0.01        1.26      0.99 o 
  -3   5   6        1.98        2.54      0.88 o 
  -2   5   6       19.42       19.51      2.43 o 
  -1   5   6        1.16        1.99      1.37 o 
   0   5   6       13.92       15.42      2.67 o 
   1   5   6        0.99        1.71      1.98 o 
   2   5   6       27.40       28.66      4.75 o 
   3   5   6       76.10       68.14      7.89 o 
   4   5   6        1.72        3.37      3.36 o 
  -8   6   6      184.68      181.68      9.18 o 
  -7   6   6      289.17      267.76     10.91 o 
  -6   6   6      404.44      389.25      7.74 o 
  -5   6   6      552.28      534.05     10.75 o 
  -4   6   6      325.07      302.93      7.68 o 
  -3   6   6      180.74      190.33      5.98 o 
  -2   6   6      145.28      144.79      3.76 o 
  -1   6   6      285.63      276.34      7.72 o 
   0   6   6      565.72      562.75     14.96 o 
   1   6   6      515.62      517.18     11.10 o 
   2   6   6      473.44      470.75     11.02 o 
   3   6   6      244.42      241.00      6.84 o 
   4   6   6       39.54       39.85      5.09 o 
  -8   7   6       43.77       40.07     17.51 o 
  -7   7   6       60.40       46.73     16.00 o 
  -6   7   6       30.26       27.39      5.25 o 
  -5   7   6       13.10       11.16      1.75 o 
  -4   7   6       25.09       26.76      4.02 o 
  -3   7   6       25.40       28.38      3.52 o 
  -2   7   6        5.57        4.29      2.01 o 
  -1   7   6       57.75       56.13     12.07 o 
   0   7   6        1.53        2.75      1.75 o 
   1   7   6       37.00       37.11      6.35 o 
   2   7   6      126.54      133.89      5.04 o 
   3   7   6       45.75       44.96      4.85 o 
   4   7   6       61.66       53.32      4.96 o 
  -7   8   6      194.96      201.10     10.47 o 
  -6   8   6      213.47      208.48     10.61 o 
  -5   8   6       88.66       93.29      4.05 o 
  -4   8   6      256.81      245.36      6.73 o 
  -3   8   6      502.30      479.17      9.92 o 
  -2   8   6      604.99      581.56     11.44 o 
  -1   8   6      356.88      319.11      9.20 o 
   0   8   6      105.07      102.95      4.34 o 
   1   8   6      265.21      281.45      6.69 o 
   2   8   6      246.32      231.46      7.69 o 
   3   8   6       66.07       62.04      6.08 o 
  -7   9   6       11.33        8.80      4.76 o 
  -6   9   6       12.63       18.28      7.25 o 
  -5   9   6       83.92       79.77      3.88 o 
  -4   9   6       26.32       20.06      6.06 o 
  -3   9   6        8.68        9.29      3.50 o 
  -2   9   6        4.99        8.36      2.34 o 
  -1   9   6       28.38       34.89      3.94 o 
   0   9   6       74.18       62.86      3.49 o 
   1   9   6        0.16        1.13      1.18 o 
   2   9   6        5.39        4.74      1.71 o 
  -6  10   6       68.76       81.58      7.09 o 
  -5  10   6      114.90      104.52      7.90 o 
  -4  10   6       30.48       31.10      3.80 o 
  -3  10   6      610.07      604.48     15.20 o 
  -2  10   6      614.53      591.03     14.33 o 
  -1  10   6       78.95       77.13      8.47 o 
   0  10   6      157.05      155.06      5.00 o 
   1  10   6       54.96       54.41      4.32 o 
  -4  11   6        0.81        2.23      1.71 o 
  -3  11   6       58.60       53.30      4.43 o 
  -2  11   6       87.86       86.19      5.06 o 
  -1  11   6        0.12        1.88      1.80 o 
   0  11   6        0.04        2.66      2.25 o 
  -8   1   7      115.94      112.25      5.95 o 
  -7   1   7      279.87      279.77      6.64 o 
  -6   1   7      828.01      833.83     13.87 o 
  -5   1   7      604.53      568.90     22.88 o 
  -4   1   7      285.77      275.67      6.72 o 
  -3   1   7       27.70       25.83      2.36 o 
  -2   1   7       82.23       77.36      4.32 o 
  -1   1   7      453.07      453.35     17.45 o 
   0   1   7     1127.78     1140.69     19.65 o 
   1   1   7      532.41      535.50     11.64 o 
   2   1   7      144.82      145.26      6.23 o 
   3   1   7      118.24      105.64      7.11 o 
  -8   2   7       73.06       65.87      4.74 o 
  -7   2   7       32.86       35.85      2.52 o 
  -6   2   7       11.32       10.12      2.03 o 
  -5   2   7      182.02      180.67      7.74 o 
  -4   2   7      604.80      577.52     12.58 o 
  -3   2   7       34.39       29.33      5.10 o 
  -2   2   7      384.21      364.13     10.18 o 
  -1   2   7      460.67      508.04     21.26 o 
   0   2   7       14.22       14.64      2.60 o 
   1   2   7       38.09       40.01      3.77 o 
   2   2   7      114.60      115.95      5.70 o 
   3   2   7       34.77       33.91      4.64 o 
  -8   3   7      336.93      314.74     12.48 o 
  -7   3   7      622.82      584.95     10.14 o 
  -6   3   7      344.81      337.26      7.46 o 
  -5   3   7      169.53      166.45      6.25 o 
  -4   3   7      162.43      158.96      5.41 o 
  -3   3   7      372.67      352.07      7.88 o 
  -2   3   7      344.17      335.57      7.85 o 
  -1   3   7      177.56      162.14     13.24 o 
   0   3   7      214.69      211.30      7.11 o 
   1   3   7      554.51      562.60     12.34 o 
   2   3   7      536.00      516.33     14.15 o 
   3   3   7      331.74      318.10     10.79 o 
  -8   4   7       99.76      104.62      6.93 o 
  -7   4   7       22.05       23.73     13.13 o 
  -6   4   7       11.79       10.06      2.91 o 
  -5   4   7       87.07       90.52      4.02 o 
  -4   4   7      195.53      198.06      6.43 o 
  -3   4   7        8.86        8.92      2.70 o 
  -2   4   7      164.74      152.97      4.11 o 
  -1   4   7      166.98      152.37      7.91 o 
   0   4   7        0.18        5.53      3.16 o 
   1   4   7        4.60        6.98      2.63 o 
   2   4   7      154.96      163.27      9.66 o 
   3   4   7       25.46       32.12      3.54 o 
  -8   5   7      242.40      247.51     11.71 o 
  -7   5   7      122.37      115.43      7.59 o 
  -6   5   7       16.36       13.35      3.28 o 
  -5   5   7      285.05      265.73      6.98 o 
  -4   5   7      380.26      362.50      8.54 o 
  -3   5   7      750.21      805.72     22.81 o 
  -2   5   7      620.79      677.48     62.77 o 
  -1   5   7      531.25      513.19     11.24 o 
   0   5   7       16.77       13.87      2.53 o 
   1   5   7      100.14      103.46      5.80 o 
   2   5   7      350.15      356.78     10.93 o 
  -7   6   7        0.93        1.63      2.14 o 
  -6   6   7      183.69      177.45     10.19 o 
  -5   6   7        4.24        4.21      1.86 o 
  -4   6   7      148.26      126.43      8.23 o 
  -3   6   7       16.19       17.16      3.86 o 
  -2   6   7      136.03      129.74      6.07 o 
  -1   6   7       30.68       25.09      5.44 o 
   0   6   7      123.67      116.07      5.55 o 
   1   6   7       18.37       12.49      3.16 o 
   2   6   7       64.02       64.53      4.72 o 
  -7   7   7       11.56        7.54      4.67 o 
  -6   7   7       34.20       23.85     11.31 o 
  -5   7   7       77.88       68.02      5.50 o 
  -4   7   7      453.93      467.68     11.90 o 
  -3   7   7      698.17      722.44     14.07 o 
  -2   7   7      509.18      509.28     11.35 o 
  -1   7   7      123.32      120.84      6.07 o 
   0   7   7       87.58       85.08      6.19 o 
   1   7   7        6.00        3.92      2.43 o 
  -6   8   7        0.39        1.92      2.33 o 
  -5   8   7      103.44       97.71     10.27 o 
  -4   8   7       81.98       80.77      5.37 o 
  -3   8   7        5.43        6.41      3.92 o 
  -2   8   7       26.99       26.69      3.77 o 
  -1   8   7      114.64      110.21      7.21 o 
   0   8   7       17.14       20.12      3.61 o 
  -4   9   7      434.43      430.47     12.08 o 
  -3   9   7      270.97      268.93      9.38 o 
  -2   9   7      367.37      367.63     12.34 o 
  -1   9   7      220.39      202.68      8.19 o 
  -7   0   8      190.61      227.59     10.24 o 
  -6   0   8      180.40      190.36      9.03 o 
  -4   0   8      493.77      494.30     15.41 o 
  -3   0   8     1146.43     1118.69     25.39 o 
  -2   0   8       90.84      127.17      8.03 o 
  -1   0   8      180.13      199.84     10.95 o 
   0   0   8      158.10      182.34     10.43 o 
   1   0   8      285.23      335.81     16.55 o 
  -7   1   8       14.71       11.30      3.90 o 
  -6   1   8       39.81       37.81      6.51 o 
  -5   1   8       19.20       18.70      3.01 o 
  -4   1   8      139.11      110.72      5.09 o 
  -3   1   8       68.43       63.52      3.98 o 
  -2   1   8       20.14       25.64      3.25 o 
  -1   1   8       13.25       14.51      2.81 o 
   0   1   8       95.81       91.59      6.81 o 
   1   1   8        5.59        6.87      5.32 o 
  -7   2   8      375.25      379.30     15.03 o 
  -6   2   8      216.61      238.57     11.30 o 
  -5   2   8      321.95      332.31      9.44 o 
  -4   2   8       87.30      104.44      5.12 o 
  -3   2   8       32.83       45.31      4.41 o 
  -2   2   8      231.90      238.78      8.21 o 
  -1   2   8      209.63      227.62      8.24 o 
   0   2   8      400.36      433.04     15.53 o 
   1   2   8      413.38      438.40     13.53 o 
  -6   3   8       25.27       20.40      6.50 o 
  -5   3   8        7.04        6.81      3.79 o 
  -4   3   8        2.23        3.12      1.80 o 
  -3   3   8        4.76        4.03      2.20 o 
  -2   3   8        1.27        4.36      2.50 o 
  -1   3   8       16.50       17.44      3.75 o 
   0   3   8        2.13        5.78      2.24 o 
   1   3   8        0.16        3.01      2.23 o 
  -6   4   8      332.50      340.71     10.65 o 
  -5   4   8      449.25      475.03     13.68 o 
  -4   4   8      168.57      185.06      6.88 o 
  -3   4   8       65.98       73.12      5.91 o 
  -2   4   8      301.51      324.75     13.95 o 
  -1   4   8      477.65      518.15     14.65 o 
   0   4   8      294.65      323.59     10.63 o 
  -5   5   8        9.05       11.36      3.43 o 
  -4   5   8        3.80        5.76      4.43 o 
  -3   5   8        1.67        8.59      3.96 o 
  -2   5   8       23.66       18.57      3.97 o 
  -1   5   8       10.21       10.03      3.08 o 
  -4   6   8      262.75      280.05     10.66 o 
  -3   6   8      299.57      328.88     11.33 o 
  -2   6   8      219.41      241.42      8.78 o 
                                                 
